# Supplementary material for: PfCAP-H is essential for assembly of condensin I complex and karyokinesis during asexual proliferation of Plasmodium falciparum
Source: mBio. 2024 Apr 2;15(5):e02850-23. doi: 10.1128/mbio.02850-23 (PMC11078010; doi:10.1128/mbio.02850-23)
Supplement: Table S1 — PfCAP-G BioID data. [file mbio.02850-23-s0002.xlsx]

## Sheet: Combined
Supplemental Table S1 - PfCAP-G BioID mass spectrometry data.
reference	Gene Symbol	GeneID	Description	Present in controls?	MWT(kDa)	Unique CAP-G-BirA_1	Total CAP-G-BirA_1	Coverage Fraction	Unique 3D7_1	Total 3D7_1	Sum Intensity CAP-G-BirA_1	Sum Intensity 3D7_1	Unique CAP-G-BirA_2	Total CAP-G-BirA_2	Unique 3D7_2	Total 3D7_2	Sum Intensity CAP-G-BirA_2	Sum Intensity 3D7_2	Unique CAP-G-BirA_3	Total CAP-G-BirA_3	Unique 3D7_3	Total 3D7_3	Sum Intensity CAP-G-BirA_3	Sum Intensity 3D7_3
Q8IJI5_Q8IJI5_PLAF7	PF10_0212a	PF3D7_1021800	schizont egress antigen-1	FALSE	244.76	63	176	0.249	0	0	140000000	0	12	30	0	0	14000000	0	16	45	0	0	6900000	0
Q8I2Y3_Q8I2Y3_PLAF7	PFI0830c	PF3D7_0917000	CAP-G (MOP)	FALSE	215.21	54	114	0.307	0	0	190000000	0	41	69	0	0	80000000	0	41	85	0	0	33000000	0
Q8I413_Q8I413_PLAF7	PFE0450w	PF3D7_0509100	SMC4	FALSE	201.54	29	39	0.187	0	0	13000000	0	3	3	0	0	690000	0	5	5	0	0	300000	0
Q8IED2_SMC2_PLAF7	MAL13P1.96	PF3D7_1318400	SMC2	FALSE	142.97	28	36	0.267	0	0	7700000	0	0	0	0	0	0	0	0	0	0	0	0	0
C6S3H2_C6S3H2_PLAF7	PF14_0031a	PF3D7_1403100	CAP-D2	FALSE	229.39	28	33	0.132	0	0	14000000	0	7	10	0	0	3700000	0	13	16	0	0	1700000	0
C0H5J9_C0H5J9_PLAF7	MAL13P1.308	PF3D7_1361800	glideosome-associated connector	FALSE	288.73	25	31	0.13	0	0	5500000	0	0	0	0	0	0	0	0	0	0	0	0	0
C0H598_C0H598_PLAF7	MAL13P1.21	PF3D7_1304000	CAP-H	FALSE	119.14	22	29	0.201	0	0	21000000	0	10	12	0	0	3700000	0	11	16	0	0	2700000	0
Q8I2G2_Q8I2G2_PLAF7	CLAG9	PF3D7_0935800	cytoadherence linked asexual protein 9	FALSE	160.31	18	26	0.136	0	0	3200000	0	0	0	0	0	0	0	0	0	0	0	0	0
C6KT82_C6KT82_PLAF7	PFF1185w	PF3D7_0624600	ISWI chromatin-remodeling complex ATPase	FALSE	315.42	15	19	0.063	0	0	3000000	0	3	3	0	0	330000	0	4	6	0	0	360000	0
C0H4G7_C0H4G7_PLAF7	PFE1465w	PF3D7_0529400	apicomplexan kinetochore protein 5, putative	FALSE	187.99	13	14	0.11	0	0	1800000	0	0	0	0	0	0	0	1	2	0	0	140000	0
Q8IDK7_Q8IDK7_PLAF7	PF13_0257	PF3D7_1349200	glutamate--tRNA ligase	FALSE	101.35	13	13	0.173	0	0	5200000	0	0	0	0	0	0	0	1	1	0	0	13000	0
Q8ILR0_Q8ILR0_PLAF7	PF14_0184	PF3D7_1419000	conserved Plasmodium protein, unknown function	FALSE	136.86	12	13	0.098	0	0	3200000	0	5	5	0	0	1600000	0	6	13	0	0	2600000	0
Q8IDR3_MYOA_PLAF7	PF13_0233	PF3D7_1342600	myosin A	FALSE	92.22	11	15	0.203	0	0	2600000	0	0	0	0	0	0	0	1	1	0	0	13000	0
Q8IDZ9_Q8IDZ9_PLAF7	PF13_0179	PF3D7_1332900	isoleucine--tRNA ligase, putative	FALSE	151.21	11	11	0.112	0	0	2600000	0	0	0	0	0	0	0	0	0	0	0	0	0
O77312_O77312_PLAF7	PFC0135c	PF3D7_0302900	exportin-1, putative	FALSE	147.84	10	11	0.109	0	0	1100000	0	0	0	0	0	0	0	0	0	0	0	0	0
Q8IBL5_Q8IBL5_PLAF7	PF07_0101	PF3D7_0723800	apicomplexan kinetochore protein 1, putative	FALSE	260.61	10	11	0.059	0	0	2200000	0	0	0	0	0	0	0	0	0	0	0	0	0
Q8ILC8_Q8ILC8_PLAF7	PF14_0316	PF3D7_1433500	DNA topoisomerase 2	FALSE	169.12	10	10	0.077	0	0	1100000	0	0	0	0	0	0	0	0	0	0	0	0	0
Q8IIB7_Q8IIB7_PLAF7	PF11_0257	PF3D7_1124600	ethanolamine kinase	FALSE	49.88	9	10	0.243	0	0	1800000	0	0	0	0	0	0	0	0	0	0	0	0	0
Q76NN8_Q76NN8_PLAF7	PFA_0310c	PF3D7_0106300	Calcium-transporting ATPase	FALSE	139.33	9	9	0.084	0	0	1400000	0	0	0	0	0	0	0	0	0	0	0	0	0
C0H5I7_C0H5I7_PLAF7	MAL13P1.283	PF3D7_1357800	T-complex protein 1 subunit delta	FALSE	57.94	9	9	0.244	0	0	1000000	0	0	0	0	0	0	0	0	0	0	0	0	0
Q8I2X7_Q8I2X7_PLAF7	PFI0860c	PF3D7_0917600	pre-mRNA-splicing factor ATP-dependent RNA helicase PRP43, putative	FALSE	94.09	9	9	0.14	0	0	1200000	0	7	11	0	0	2700000	0	17	29	0	0	7900000	0
Q8I3T1_Q8I3T1_PLAF7	PFE0885w	PF3D7_0517700	eukaryotic translation initiation factor 3 subunit B, putative	FALSE	84	9	9	0.128	0	0	990000	0	0	0	0	0	0	0	0	0	0	0	0	0
C0H4L1_C0H4L1_PLAF7	MAL7P1.202	PF3D7_0706000	importin-7, putative	FALSE	145.42	9	9	0.068	0	0	1500000	0	0	0	0	0	0	0	0	0	0	0	0	0
O97255_O97255_PLAF7	PFC0325c	PF3D7_0307700	apicomplexan kinetochore protein 10, putative	FALSE	216.13	8	9	0.062	0	0	1300000	0	0	0	0	0	0	0	0	0	0	0	0	0
Q8ILG6_Q8ILG6_PLAF7	PF14_0277	PF3D7_1429800	coatomer subunit beta, putative	FALSE	159.87	8	9	0.073	0	0	1100000	0	0	0	0	0	0	0	0	0	0	0	0	0
O97247_O97247_PLAF7	PFC0285c	PF3D7_0306800	T-complex protein 1 subunit beta	FALSE	59.03	8	9	0.182	0	0	590000	0	0	0	0	0	0	0	0	0	0	0	0	0
C6KSR5_C6KSR5_PLAF7	PFF0330w	PF3D7_0606700	coatomer alpha subunit, putative	FALSE	176.83	8	9	0.081	0	0	950000	0	0	0	0	0	0	0	0	0	0	0	0	0
C6KST5_C6KST5_PLAF7	PFF0430w	PF3D7_0608700	T-complex protein 1 subunit zeta	FALSE	61.49	8	9	0.192	0	0	2200000	0	0	0	0	0	0	0	0	0	0	0	0	0
O96271_O96271_PLAF7	PFB0895c	PF3D7_0219600	replication factor C subunit 1	FALSE	104.12	8	8	0.11	0	0	670000	0	0	0	0	0	0	0	0	0	0	0	0	0
Q8IB44_Q8IB44_PLAF7	MAL8P1.53	PF3D7_0821000	conserved Plasmodium protein, unknown function	FALSE	60.5	7	9	0.169	0	0	1500000	0	0	0	0	0	0	0	0	0	0	0	0	0
Q8IKQ7_Q8IKQ7_PLAF7	PF14_0546	PF3D7_1457300	MA3 domain-containing protein, putative	FALSE	75.94	7	8	0.11	0	0	720000	0	0	0	0	0	0	0	0	0	0	0	0	0
C0H4V4_C0H4V4_PLAF7	MAL8P1.73	PF3D7_0817700	rhoptry neck protein 5	FALSE	133.6	7	8	0.077	0	0	1100000	0	0	0	0	0	0	0	0	0	0	0	0	0
C0H530_C0H530_PLAF7	PFI0490c	PF3D7_0910100	exportin-7, putative	FALSE	139.09	7	8	0.063	0	0	1100000	0	0	0	0	0	0	0	0	0	0	0	0	0
Q8I5Y3_Q8I5Y3_PLAF7	PFL0310c	PF3D7_1206200	eukaryotic translation initiation factor 3 subunit C, putative	FALSE	115.94	7	8	0.079	0	0	1300000	0	0	0	0	0	0	0	0	0	0	0	0	0
Q8IJ32_Q8IJ32_PLAF7	PF10_0368	PF3D7_1037500	dynamin-like protein	FALSE	81.47	7	7	0.147	0	0	500000	0	0	0	0	0	0	0	0	0	0	0	0	0
C6KT49_C6KT49_PLAF7	PFF1020c	PF3D7_0621100	tetratricopeptide repeat protein, putative	FALSE	159.26	7	7	0.061	0	0	660000	0	0	0	0	0	0	0	0	0	0	0	0	0
Q8IAX6_Q8IAX6_PLAF7	PF08_0075	PF3D7_0814000	60S ribosomal protein L13-2, putative	FALSE	25.43	7	7	0.237	0	0	3100000	0	2	4	0	0	1400000	0	0	0	0	0	0	0
Q7K6A0_Q7K6A0_PLAF7	PfPKAc	PF3D7_0934800	cAMP-dependent protein kinase catalytic subunit	FALSE	40.17	6	9	0.196	0	0	3000000	0	0	0	0	0	0	0	0	0	0	0	0	0
Q8IL02_Q8IL02_PLAF7	PF14_0448	PF3D7_1447000	40S ribosomal protein S5	FALSE	29.94	6	9	0.254	0	0	5400000	0	0	0	0	0	0	0	0	0	0	0	0	0
Q8ILP8_Q8ILP8_PLAF7	PF14_0196	PF3D7_1420200	myosin-specific chaperone UNC, putative	FALSE	147.93	6	8	0.076	0	0	590000	0	0	0	0	0	0	0	0	0	0	0	0	0
O97313_RS3A_PLAF7	MAL3P7.35	PF3D7_0322900	40S ribosomal protein S3A, putative	FALSE	30.03	6	8	0.24	0	0	2600000	0	0	0	0	0	0	0	0	0	0	0	0	0
Q8IHY0_Q8IHY0_PLAF7	PF11_0396	PF3D7_1138500	protein phosphatase PPM2	FALSE	105.34	6	7	0.09	0	0	970000	0	0	0	0	0	0	0	5	6	0	0	250000	0
C6KT76_C6KT76_PLAF7	PFF1155w	PF3D7_0624000	hexokinase	FALSE	55.23	6	7	0.164	0	0	4300000	0	0	0	0	0	0	0	3	3	0	0	290000	0
P62344_CDPK1_PLAF7	CPK1	PF3D7_0217500	CDPK1	FALSE	60.76	6	7	0.134	0	0	1400000	0	0	0	0	0	0	0	0	0	0	0	0	0
Q8ILJ7_Q8ILJ7_PLAF7	PF14_0246	PF3D7_1426700	phosphoenolpyruvate carboxylase	FALSE	133.87	6	7	0.07	0	0	710000	0	0	0	0	0	0	0	0	0	0	0	0	0
Q8I2I8_Q8I2I8_PLAF7	PFI1590c	PF3D7_0932800	importin alpha re-exporter, putative	FALSE	159.01	6	6	0.046	0	0	380000	0	0	0	0	0	0	0	0	0	0	0	0	0
Q7K6A5_Q7K6A5_PLAF7	PfMDR1	PF3D7_0523000	MDR1	FALSE	162.15	6	6	0.056	0	0	520000	0	0	0	0	0	0	0	0	0	0	0	0	0
O96220_O96220_PLAF7	PFB0635w	PF3D7_0214000	T-complex protein 1 subunit theta	FALSE	60.92	6	6	0.144	0	0	1200000	0	0	0	0	0	0	0	0	0	0	0	0	0
Q8I5C4_Q8I5C4_PLAF7	PFL1425w	PF3D7_1229500	T-complex protein 1 subunit gamma	FALSE	60.62	6	6	0.114	0	0	1200000	0	0	0	0	0	0	0	0	0	0	0	0	0
Q8IEC8_Q8IEC8_PLAF7	PF13_0102	PF3D7_1318800	translocation protein SEC63, putative	FALSE	75.82	6	6	0.109	0	0	830000	0	0	0	0	0	0	0	0	0	0	0	0	0
Q8IJD4_RSSA_PLAF7	PF10_0264	PF3D7_1026800	40S ribosomal protein S2	FALSE	29.84	5	9	0.262	0	0	2700000	0	0	0	0	0	0	0	2	2	0	0	63000	0
Q8IE09_Q8IE09_PLAF7	PF13_0171	PF3D7_1331800	60S ribosomal protein L23, putative	FALSE	14.98	5	9	0.324	0	0	1000000	0	1	1	0	0	670000	0	1	1	0	0	210000	0
Q8IM71_Q8IM71_PLAF7	PF14_0020	PF3D7_1401800	choline kinase	FALSE	52.17	5	7	0.148	0	0	1200000	0	0	0	0	0	0	0	0	0	0	0	0	0
Q8IBZ2_Q8IBZ2_PLAF7	PF07_0040	PF3D7_0709700	prodrug activation and resistance esterase	FALSE	42.33	5	7	0.152	0	0	810000	0	0	0	0	0	0	0	0	0	0	0	0	0
Q8I1X5_Q8I1X5_PLAF7	PFD0265w	PF3D7_0405400	pre-mRNA-processing-splicing factor 8, putative	FALSE	366.17	5	6	0.021	0	0	230000	0	0	0	0	0	0	0	0	0	0	0	0	0
Q8IHR4_Q8IHR4_PLAF7	dyn1	PF3D7_1145400	dynamin-like protein	FALSE	96.31	5	6	0.094	0	0	480000	0	0	0	0	0	0	0	0	0	0	0	0	0
Q8I3I5_Q8I3I5_PLAF7	PFE1405c	PF3D7_0528200	eukaryotic translation initiation factor 3 subunit E, putative	FALSE	61.38	5	6	0.106	0	0	720000	0	0	0	0	0	0	0	0	0	0	0	0	0
Q8IDS6_Q8IDS6_PLAF7	PF13_0224	PF3D7_1341200	60S ribosomal protein L18, putative	FALSE	21.73	5	6	0.272	0	0	2200000	0	1	1	0	0	120000	0	0	0	0	0	0	0
Q8I2B1_Q8I2B1_PLAF7	PFA_0145c	PF3D7_0102900	aspartate t-RNA ligase	FALSE	73.4	5	6	0.101	0	0	8100000	0	0	0	0	0	0	0	0	0	0	0	0	0
O77310_O77310_PLAF7	RhopH1(3.1)	PF3D7_0302500	cytoadherence linked asexual protein 3.1	FALSE	167.13	5	5	0.044	0	0	1800000	0	0	0	0	0	0	0	0	0	0	0	0	0
Q8ILY9_Q8ILY9_PLAF7	PF14_0104	PF3D7_1410600	eukaryotic translation initiation factor 2 subunit gamma, putative	FALSE	51.21	5	5	0.181	0	0	1300000	0	0	0	0	0	0	0	0	0	0	0	0	0
Q8IE50_Q8IE50_PLAF7	MAL13P1.148	PF3D7_1329100	myosin F, putative	FALSE	250.13	5	5	0.037	0	0	260000	0	0	0	0	0	0	0	0	0	0	0	0	0
Q8I240_Q8I240_PLAF7	PFA_0510w	PF3D7_0110500	Bromodomain protein, putative	FALSE	268.04	5	5	0.026	0	0	350000	0	0	0	0	0	0	0	0	0	0	0	0	0
C6KTB3_C6KTB3_PLAF7	PFF1345w	PF3D7_0627700	transportin	FALSE	132.75	5	5	0.057	0	0	480000	0	0	0	0	0	0	0	0	0	0	0	0	0
Q8IC35_Q8IC35_PLAF7	MAL7P1.12	PF3D7_0703500	erythrocyte membrane-associated antigen	FALSE	263.01	5	5	0.035	0	0	9900000	0	0	0	0	0	0	0	0	0	0	0	0	0
Q8I3L4_Q8I3L4_PLAF7	PfACS10	PF3D7_0525100	acyl-CoA synthetase	FALSE	76.8	5	5	0.1	0	0	660000	0	0	0	0	0	0	0	0	0	0	0	0	0
Q8I0W8_Q8I0W8_PLAF7	PFE0675c	PF3D7_0513600	deoxyribodipyrimidine photo-lyase, putative	FALSE	129.12	5	5	0.05	0	0	630000	0	0	0	0	0	0	0	0	0	0	0	0	0
Q8II43_Q8II43_PLAF7	PF11_0331	PF3D7_1132200	T-complex protein 1 subunit alpha	FALSE	60.22	5	5	0.096	0	0	550000	0	0	0	0	0	0	0	0	0	0	0	0	0
Q8I5R7_SYP_PLAF7	proRS	PF3D7_1213800	proline--tRNA ligase	FALSE	86.59	5	5	0.09	0	0	410000	0	0	0	0	0	0	0	0	0	0	0	0	0
Q8IL40_Q8IL40_PLAF7	PF14_0409	PF3D7_1443100	apicomplexan kinetochore protein 9, putative	FALSE	67.56	4	7	0.096	0	0	1500000	0	0	0	0	0	0	0	3	5	0	0	220000	0
Q8IJ34_Q8IJ34_PLAF7	PF10_0366	PF3D7_1037300	ADP,ATP carrier protein 1	FALSE	33.7	4	6	0.166	0	0	660000	0	1	2	0	0	840000	0	0	0	0	0	0	0
Q8I512_Q8I512_PLAF7	PFL2005w	PF3D7_1241700	replication factor C subunit 4, putative	FALSE	37.61	4	5	0.229	0	0	350000	0	0	0	0	0	0	0	0	0	0	0	0	0
C6KT64_C6KT64_PLAF7	PFF1095w	PF3D7_0622800	leucine--tRNA ligase, putative	FALSE	170.13	4	5	0.039	0	0	360000	0	0	0	0	0	0	0	0	0	0	0	0	0
Q8IJW0_Q8IJW0_PLAF7	PF10_0081	PF3D7_1008400	26S protease regulatory subunit 4, putative	FALSE	49.81	4	5	0.145	0	0	800000	0	0	0	0	0	0	0	0	0	0	0	0	0
Q8IEQ1_Q8IEQ1_PLAF7	PF13_0033	PF3D7_1306400	26S protease regulatory subunit 10B, putative	FALSE	44.65	4	4	0.132	0	0	530000	0	0	0	0	0	0	0	0	0	0	0	0	0
Q9U0K8_Q9U0K8_PLAF7	PFD0385w	PF3D7_0407800	protein CINCH	FALSE	229.98	4	4	0.024	0	0	890000	0	0	0	0	0	0	0	0	0	0	0	0	0
Q8I1V1_Q8I1V1_PLAF7	PFD0665c	PF3D7_0413600	26S protease regulatory subunit 6B, putative	FALSE	44.64	4	4	0.166	0	0	220000	0	0	0	0	0	0	0	0	0	0	0	0	0
Q8IL71_Q8IL71_PLAF7	PF14_0377	PF3D7_1439800	vesicle-associated membrane protein, putative	FALSE	27.67	4	4	0.224	0	0	9600000	0	0	0	0	0	0	0	3	4	0	0	2300000	0
Q8IEK3_Q8IEK3_PLAF7	PF13_0063	PF3D7_1311500	26S protease regulatory subunit 7, putative	FALSE	46.81	4	4	0.114	0	0	400000	0	0	0	0	0	0	0	0	0	0	0	0	0
Q8IAW0_Q8IAW0_PLAF7	PF08_0087	PF3D7_0812400	karyopherin alpha	FALSE	61.12	4	4	0.09	0	0	660000	0	0	0	0	0	0	0	0	0	0	0	0	0
Q8II01_Q8II01_PLAF7	TSN	PF3D7_1136300	tudor staphylococcal nuclease	FALSE	128.47	4	4	0.043	0	0	550000	0	0	0	0	0	0	0	0	0	0	0	0	0
Q8IAU3_Q8IAU3_PLAF7	DHPS	PF3D7_0810800	hydroxymethyldihydropterin pyrophosphokinase-dihydropteroate synthase	FALSE	83.32	4	4	0.085	0	0	200000	0	0	0	0	0	0	0	0	0	0	0	0	0
C6KSW5_C6KSW5_PLAF7	PFF0590c	PF3D7_0612100	eukaryotic translation initiation factor 3 subunit L, putative	FALSE	78.08	4	4	0.07	0	0	760000	0	0	0	0	0	0	0	0	0	0	0	0	0
Q8IJI4_Q8IJI4_PLAF7	PF10_0213	PF3D7_1021900	PHAX domain-containing protein, putative	FALSE	267.22	4	4	0.024	0	0	410000	0	0	0	0	0	0	0	0	0	0	0	0	0
Q8IL13_Q8IL13_PLAF7	PF14_0437	PF3D7_1445900	ATP-dependent RNA helicase DDX17	FALSE	60	4	4	0.095	0	0	410000	0	0	0	0	0	0	0	0	0	0	0	0	0
Q8IIR9_Q8IIR9_PLAF7	CK2alpha	PF3D7_1108400	casein kinase 2, alpha subunit	FALSE	39.86	4	4	0.14	0	0	710000	0	0	0	0	0	0	0	0	0	0	0	0	0
Q8IBM9_Q8IBM9_PLAF7	MAL7P1.122	PF3D7_0722400	Obg-like ATPase 1, putative	FALSE	45.14	4	4	0.142	0	0	920000	0	0	0	0	0	0	0	0	0	0	0	0	0
Q8IBH7_Q8IBH7_PLAF7	PF07_0117	PF3D7_0728000	eukaryotic translation initiation factor 2 subunit alpha	FALSE	37.8	4	4	0.128	0	0	700000	0	0	0	0	0	0	0	0	0	0	0	0	0
Q8I566_Q8I566_PLAF7	PFL1720w	PF3D7_1235600	serine hydroxymethyltransferase	FALSE	49.75	4	4	0.095	0	0	480000	0	0	0	0	0	0	0	0	0	0	0	0	0
Q8I390_Q8I390_PLAF7	PFI0290c	PF3D7_0905900	coatomer subunit beta, putative	FALSE	118.17	4	4	0.039	0	0	420000	0	0	0	0	0	0	0	0	0	0	0	0	0
Q8ILI2_Q8ILI2_PLAF7	PF14_0261	PF3D7_1428300	proliferation-associated protein 2g4, putative	FALSE	42.61	4	4	0.098	0	0	1100000	0	0	0	0	0	0	0	0	0	0	0	0	0
Q8IJP6_Q8IJP6_PLAF7	PF10_0146	PF3D7_1014900	protein KIC8	FALSE	267.82	4	4	0.023	0	0	2700000	0	0	0	0	0	0	0	0	0	0	0	0	0
O97250_O97250_PLAF7	PFC0300c	PF3D7_0307200	60S ribosomal protein L7, putative	FALSE	30.5	3	4	0.144	0	0	540000	0	0	0	0	0	0	0	0	0	0	0	0	0
O97282_O97282_PLAF7	PFC0900w	PF3D7_0320300	T-complex protein 1 subunit epsilon	FALSE	59.14	3	4	0.08	0	0	690000	0	0	0	0	0	0	0	0	0	0	0	0	0
Q8II60_Q8II60_PLAF7	PF11_0314	PF3D7_1130400	26S protease regulatory subunit 6A, putative	FALSE	49.51	3	4	0.1	0	0	150000	0	0	0	0	0	0	0	0	0	0	0	0	0
C0H4K6_C0H4K6_PLAF7	MAL7P1.19	PF3D7_0704600	HECT-type E3 ubiquitin ligase UT	FALSE	460.13	3	4	0.009	0	0	270000	0	0	0	0	0	0	0	0	0	0	0	0	0
Q8IAY9_Q8IAY9_PLAF7	PF08_0069	PF3D7_0815200	importin subunit beta, putative	FALSE	99.9	3	4	0.049	0	0	660000	0	0	0	0	0	0	0	0	0	0	0	0	0
Q8I3B0_Q8I3B0_PLAF7	PFI0190w	PF3D7_0903900	60S ribosomal protein L32	FALSE	15.52	3	4	0.183	0	0	1100000	0	0	0	0	0	0	0	3	6	0	0	1900000	0
Q8II97_Q8II97_PLAF7	PF11_0277	PF3D7_1126700	conserved Plasmodium protein, unknown function	FALSE	110.05	3	3	0.042	0	0	340000	0	0	0	0	0	0	0	0	0	0	0	0	0
O77323_TCPH_PLAF7	MAL3P3.6	PF3D7_0308200	T-complex protein 1 subunit eta	FALSE	59.54	3	3	0.1	0	0	350000	0	0	0	0	0	0	0	0	0	0	0	0	0
Q8IDV2_Q8IDV2_PLAF7	MAL13P1.190	PF3D7_1338100	26S proteasome regulatory subunit RPN3, putative	FALSE	59.03	3	3	0.091	0	0	350000	0	0	0	0	0	0	0	0	0	0	0	0	0
Q8ILQ3_Q8ILQ3_PLAF7	PF14_0191	PF3D7_1419700	eukaryotic translation initiation factor 3 subunit H, putative	FALSE	59.66	3	3	0.092	0	0	280000	0	0	0	0	0	0	0	1	1	0	0	55000	0
Q8IAU1_Q8IAU1_PLAF7	PF08_0096	PF3D7_0810600	ATP-dependent RNA helicase DBP1, putative	FALSE	108.57	3	3	0.055	0	0	230000	0	0	0	0	0	0	0	0	0	0	0	0	0
Q8IDI5_Q8IDI5_PLAF7	PF13_0268	PF3D7_1351400	60S ribosomal protein L17, putative	FALSE	23.4	3	3	0.163	0	0	1600000	0	0	0	0	0	0	0	0	0	0	0	0	0
Q8IE85_Q8IE85_PLAF7	PF13_0129	PF3D7_1323100	60S ribosomal protein L6, putative	FALSE	21.59	3	3	0.221	0	0	900000	0	0	0	0	0	0	0	0	0	0	0	0	0
Q8IHR6_Q8IHR6_PLAF7	PF11_0463	PF3D7_1145100	coatomer subunit gamma, putative	FALSE	124.29	3	3	0.037	0	0	250000	0	0	0	0	0	0	0	0	0	0	0	0	0
O96203_O96203_PLAF7	PFB0550w	PF3D7_0212300	eukaryotic peptide chain release factor subunit 1, putative	FALSE	48.03	3	3	0.084	0	0	370000	0	0	0	0	0	0	0	0	0	0	0	0	0
Q8I5A9_Q8I5A9_PLAF7	Rab2	PF3D7_1231100	ras-related protein Rab-2	FALSE	24.41	3	3	0.211	0	0	550000	0	0	0	0	0	0	0	0	0	0	0	0	0
Q7K6B0_Q7K6B0_PLAF7	rab18	PF3D7_0807300	ras-related protein Rab-18	FALSE	23.15	3	3	0.184	0	0	850000	0	0	0	0	0	0	0	0	0	0	0	0	0
Q8IBT2_Q8IBT2_PLAF7	MAL7P1.81	PF3D7_0716800	eukaryotic translation initiation factor 3 subunit I, putative	FALSE	37.26	3	3	0.147	0	0	640000	0	0	0	0	0	0	0	0	0	0	0	0	0
Q8IAV1_Q8IAV1_PLAF7	PF08_0091	PF3D7_0811600	conserved protein, unknown function	FALSE	143.92	3	3	0.033	0	0	230000	0	0	0	0	0	0	0	0	0	0	0	0	0
Q8IJG6_Q8IJG6_PLAF7	PF10_0232	PF3D7_1023900	chromodomain-helicase-DNA-binding protein 1 homolog, putative	FALSE	381.02	3	3	0.01	0	0	310000	0	0	0	0	0	0	0	0	0	0	0	0	0
Q8IKS3_Q8IKS3_PLAF7	PF14_0529	PF3D7_1455500	AP-1 complex subunit gamma, putative	FALSE	124.16	3	3	0.046	0	0	280000	0	0	0	0	0	0	0	0	0	0	0	0	0
Q8I2F2_Q8I2F2_PLAF7	PFI1780w	PF3D7_0936800	Plasmodium exported protein (PHISTc), unknown function	FALSE	45.47	3	3	0.107	0	0	300000	0	2	4	0	0	620000	0	0	0	0	0	0	0
O96221_O96221_PLAF7	Sec31p	PF3D7_0214100	protein transport protein SEC31	FALSE	166.6	3	3	0.031	0	0	240000	0	0	0	0	0	0	0	0	0	0	0	0	0
Q8I3A1_Q8I3A1_PLAF7	PFI0235w	PF3D7_0904800	replication protein A1, small fragment	FALSE	56.2	3	3	0.07	0	0	360000	0	2	2	0	0	500000	0	12	16	0	0	4100000	0
C6KSP9_C6KSP9_PLAF7	PFF0250w	PF3D7_0605100	KH domain-containing protein, putative	FALSE	85.58	3	3	0.052	0	0	250000	0	0	0	0	0	0	0	0	0	0	0	0	0
Q8IIS4_Q8IIS4_PLAF7	PF11_0091	PF3D7_1107800	AP2 domain transcription factor, putative	FALSE	206.75	3	3	0.02	0	0	5800000	0	0	0	0	0	0	0	0	0	0	0	0	0
Q8I4S2_Q8I4S2_PLAF7	PFL2460w	PF3D7_1251200	coronin	FALSE	68.97	3	3	0.07	0	0	400000	0	0	0	0	0	0	0	0	0	0	0	0	0
Q8IHZ9_KC1_PLAF7	CK1	PF3D7_1136500	casein kinase 1	FALSE	37.61	3	3	0.102	0	0	490000	0	0	0	0	0	0	0	0	0	0	0	0	0
Q8I3V1_Q8I3V1_PLAF7	PFE0785c	PF3D7_0515700	glideosome-associated protein 40, putative	FALSE	51.77	3	3	0.09	0	0	610000	0	0	0	0	0	0	0	0	0	0	0	0	0
Q8IIV8_Q8IIV8_PLAF7	PF11_0055	PF3D7_1104400	thioredoxin-like mero protein	FALSE	49.23	3	3	0.09	0	0	340000	0	0	0	0	0	0	0	0	0	0	0	0	0
Q8I535_Q8I535_PLAF7	ACS11	PF3D7_1238800	acyl-CoA synthetase	FALSE	92.03	3	3	0.057	0	0	400000	0	0	0	0	0	0	0	0	0	0	0	0	0
Q76NM6_VATA_PLAF7	vapA	PF3D7_1311900	V-type proton ATPase catalytic subunit A	FALSE	68.53	3	3	0.061	0	0	310000	0	0	0	0	0	0	0	0	0	0	0	0	0
Q8IKU0_GLUPH_PLAF7	PF14_0511	PF3D7_1453800	glucose-6-phosphate dehydrogenase-6-phosphogluconolactonase	FALSE	106.92	3	3	0.051	0	0	210000	0	0	0	0	0	0	0	0	0	0	0	0	0
Q8IIP2_Q8IIP2_PLAF7	PF11_0127	PF3D7_1112100	protein kinase, putative	FALSE	296.44	3	3	0.018	0	0	230000	0	0	0	0	0	0	0	0	0	0	0	0	0
Q8IL94_Q8IL94_PLAF7	PF14_0352	PF3D7_1437200	ribonucleoside-diphosphate reductase large subunit, putative	FALSE	96.84	3	3	0.04	0	0	540000	0	0	0	0	0	0	0	0	0	0	0	0	0
Q8I2P8_Q8I2P8_PLAF7	PFI1280c	PF3D7_0926100	protein kinase, putative	FALSE	366.73	3	3	0.014	0	0	490000	0	0	0	0	0	0	0	0	0	0	0	0	0
Q8II27_Q8II27_PLAF7	PF11_0348	PF3D7_1133800	RNA (uracil-5-)methyltransferase	FALSE	101.5	3	3	0.034	0	0	430000	0	0	0	0	0	0	0	0	0	0	0	0	0
C0H571_C0H571_PLAF7	RhopH2	PF3D7_0929400	high molecular weight rhoptry protein 2	TRUE	162.56	49	74	0.402	0	0	330000000	0	7	10	13	14	1900000	2500000	8	9	0	0	310000	0
Q8I4R5_Q8I4R5_PLAF7	PFL2505c	PF3D7_1252100	rhoptry neck protein 3	TRUE	262.99	39	45	0.216	0	0	9300000	0	0	0	2	2	0	220000	0	0	0	0	0	0
O77309_O77309_PLAF7	RhopH1(3.2)	PF3D7_0302200	cytoadherence linked asexual protein 3.2	TRUE	167.38	25	26	0.148	0	0	350000000	0	1	1	4	5	50000000	680000	2	3	0	0	12000000	0
Q8IC05_Q8IC05_PLAF7	PF07_0029	PF3D7_0708400	heat shock protein 90	TRUE	86.11	23	27	0.307	2	3	14000000	610000	11	13	17	29	5300000	13000000	17	26	1	1	3900000	160000
Q8IB24_Q8IB24_PLAF7	PF08_0054	PF3D7_0818900	heat shock protein 70	TRUE	73.87	22	58	0.338	6	6	74000000	1000000	14	32	20	38	20000000	23000000	18	32	4	4	4700000	490000
Q8I492_Q8I492_PLAF7	MESA	PF3D7_0500800	mature parasite-infected erythrocyte surface antigen	TRUE	168.19	19	22	0.167	6	7	4800000	570000	10	10	19	29	4900000	8200000	5	6	0	0	150000	0
Q8I2Z8_Q8I2Z8_PLAF7	PFI0755c	PF3D7_0915400	ATP-dependent 6-phosphofructokinase	TRUE	159.35	22	24	0.229	0	0	4700000	0	0	0	5	7	0	710000	1	1	0	0	25000	0
Q8I0V4_Q8I0V4_PLAF7	PFL1070c	PF3D7_1222300	endoplasmin, putative	TRUE	94.96	20	26	0.312	4	4	6700000	160000	10	16	18	30	3300000	7400000	5	8	0	0	600000	0
Q8I0P6_Q8I0P6_PLAF7	PF13_0304	PF3D7_1357000	elongation factor 1-alpha	TRUE	48.93	16	32	0.431	10	13	50000000	8900000	16	32	21	42	21000000	65000000	16	30	8	11	12000000	2000000
Q8IJS7_Q8IJS7_PLAF7	PF10_0115	PF3D7_1011800	PRE-binding protein	TRUE	131.55	16	23	0.147	0	0	6000000	0	0	0	2	2	0	380000	1	1	0	0	82000	0
Q8I5L6_Q8I5L6_PLAF7	PFL0930w	PF3D7_1219100	clathrin heavy chain, putative	TRUE	232.8	15	18	0.101	2	2	2500000	10000000	0	0	0	0	0	0	0	0	0	0	0	0
Q8I2X4_Q8I2X4_PLAF7	PFI0875w	PF3D7_0917900	heat shock protein 70	TRUE	72.34	15	20	0.287	5	9	6200000	650000	14	20	18	31	7400000	19000000	7	10	2	2	870000	230000
Q8I0U8_Q8I0U8_PLAF7	MSP1	PF3D7_0930300	merozoite surface protein 1	TRUE	195.6	15	17	0.12	3	4	2300000	210000	19	26	29	44	7400000	19000000	9	10	1	1	780000	75000
Q8I4X0_ACT1_PLAF7	PFL2215w	PF3D7_1246200	actin I	TRUE	41.84	14	32	0.434	3	8	42000000	3200000	6	9	7	11	7100000	4100000	7	10	3	6	1500000	490000
P27362_PGK_PLAF7	PGK	PF3D7_0922500	phosphoglycerate kinase	TRUE	45.4	14	23	0.452	0	0	11000000	0	6	8	13	20	2300000	7700000	7	9	0	0	1300000	0
C6KTA4_C6KTA4_PLAF7	PFF1300w	PF3D7_0626800	pyruvate kinase	TRUE	55.63	14	20	0.323	0	0	20000000	0	5	10	9	17	2700000	7800000	6	12	0	0	2100000	0
Q8IKW5_Q8IKW5_PLAF7	PF14_0486	PF3D7_1451100	elongation factor 2	TRUE	93.46	14	20	0.19	0	0	5900000	0	3	3	5	5	480000	830000	4	5	0	0	440000	0
Q7K6A4_Q7K6A4_PLAF7	PfSAMS	PF3D7_0922200	S-adenosylmethionine synthase	TRUE	44.82	14	17	0.368	1	1	12000000	57000	0	0	4	5	0	1700000	2	3	0	0	540000	0
Q8IJ60_Q8IJ60_PLAF7	PF10_0340	PF3D7_1034900	methionine--tRNA ligase	TRUE	104.1	13	17	0.175	0	0	4400000	0	0	0	1	1	0	92000	1	1	0	0	42000	0
Q8I3M5_Q8I3M5_PLAF7	PFE1195w	PF3D7_0524000	karyopherin beta	TRUE	127.27	13	14	0.167	0	0	1800000	0	0	0	2	2	0	310000	0	0	0	0	0	0
Q8I431_Q8I431_PLAF7	PFE0350c	PF3D7_0507100	60S ribosomal protein L4	TRUE	46.18	12	20	0.328	2	2	420000000	110000	2	2	1	1	680000	50000	3	3	0	0	210000	0
Q7KQL5_TBB_PLAF7	PF10_0084	PF3D7_1008700	tubulin beta chain	TRUE	49.72	12	17	0.312	3	4	5700000	250000	3	3	2	5	680000	1500000	4	5	0	0	340000	0
Q8I395_Q8I395_PLAF7	PFI0265c	PF3D7_0905400	high molecular weight rhoptry protein 3	TRUE	104.79	12	15	0.215	0	0	2100000	0	0	0	3	3	0	380000	0	0	0	0	0	0
Q8IKK7_Q8IKK7_PLAF7	GAPDH	PF3D7_1462800	glyceraldehyde-3-phosphate dehydrogenase	TRUE	36.61	10	22	0.306	6	9	29000000	2200000	9	19	13	29	14000000	52000000	8	17	5	5	6500000	1700000
Q9TY94_Q9TY94_PLAF7	UAP56	PF3D7_0209800	ATP-dependent RNA helicase UAP56	TRUE	52.19	10	14	0.287	0	0	4300000	0	2	3	3	3	810000	1200000	3	3	0	0	770000	0
Q8IKF0_Q8IKF0_PLAF7	H45	PF3D7_1468700	eukaryotic initiation factor 4A	TRUE	45.28	10	13	0.357	0	0	3900000	0	4	6	5	7	1200000	1800000	4	8	0	0	1100000	0
Q8ILZ1_Q8ILZ1_PLAF7	PF14_0102	PF3D7_1410400	rhoptry-associated protein 1	TRUE	90	8	8	0.138	4	4	1100000	270000	6	9	14	18	2200000	4100000	3	3	0	0	130000	0
Q8IDM3_Q8IDM3_PLAF7	MAL13P1.237	PF3D7_1347500	DNA/RNA-binding protein Alba 4	TRUE	42.13	9	10	0.277	0	0	2100000	0	0	0	5	7	0	1400000	3	3	0	0	150000	0
Q8IJC6_Q8IJC6_PLAF7	PF10_0272	PF3D7_1027800	60S ribosomal protein L3	TRUE	44.19	8	21	0.21	0	0	5400000	0	1	5	1	3	550000	290000	2	3	0	0	150000	0
Q8IDQ9_Q8IDQ9_PLAF7	PfPMT	PF3D7_1343000	Phosphoethanolamine N-methyltransferase	TRUE	31.02	8	12	0.398	5	8	6600000	870000	6	9	9	20	3900000	15000000	4	6	2	2	1000000	510000
Q8I3T5_Q8I3T5_PLAF7	PFE0865c	PF3D7_0517300	serine/arginine-rich splicing factor 1	TRUE	34.54	8	11	0.252	4	4	4100000	310000	2	2	2	2	330000	290000	2	5	1	1	410000	48000
Q8IIV1_Q8IIV1_PLAF7	PF11_0062	PF3D7_1105100	histone H2B	TRUE	13.12	7	21	0.35	7	15	63000000	16000000	7	18	9	25	69000000	78000000	5	12	5	8	8300000	5800000
Q8IIV2_Q8IIV2_PLAF7	PF11_0061	PF3D7_1105000	histone H4	TRUE	11.45	7	16	0.515	5	15	46000000	18000000	3	21	6	29	330000000	280000000	4	20	3	14	100000000	37000000
Q8IJN7_ENO_PLAF7	ENO	PF3D7_1015900	enolase	TRUE	48.65	7	9	0.24	3	5	1600000	1800000	5	8	14	26	1800000	17000000	4	5	1	1	510000	110000
Q6LFH8_OAT_PLAF7	OAT	PF3D7_0608800	ornithine aminotransferase	TRUE	46.03	7	8	0.239	5	5	2500000	370000	4	7	9	18	1800000	9400000	5	8	2	2	1200000	140000
Q7KQK6_Q7KQK6_PLAF7	Ran	PF3D7_1117700	GTP-binding nuclear protein RAN/TC4	TRUE	24.86	7	11	0.416	2	2	6200000	190000	3	5	4	6	2200000	3500000	5	8	1	1	1300000	100000
Q7KQL3_ARF1_PLAF7	ARF1	PF3D7_1020900	ADP-ribosylation factor 1	TRUE	20.9	7	9	0.597	1	1	1900000	98000	0	0	1	1	0	160000	0	0	0	0	0	0
Q8IIR6_Q8IIR6_PLAF7	PF11_0099	PF3D7_1108700	heat shock protein J2	TRUE	62.34	7	8	0.196	0	0	850000	0	1	1	1	1	22000	59000	0	0	0	0	0	0
Q8I202_Q8I202_PLAF7	PFD0115c	PF3D7_0402400	Plasmodium exported protein, unknown function	TRUE	31	4	16	0.205	6	10	4700000	1700000	0	0	0	0	0	0	0	0	0	0	0	0
Q8IJD0_Q8IJD0_PLAF7	PF10_0268	PF3D7_1027300	peroxiredoxin	TRUE	43.9	6	12	0.176	3	5	15000000	1400000	3	3	3	4	13000000	1200000	1	1	0	0	54000	0
C0H4V6_C0H4V6_PLAF7	MAL8P1.69	PF3D7_0818200	14-3-3 protein	TRUE	30.17	5	7	0.267	3	6	2800000	2800000	4	5	7	13	2400000	4200000	3	3	1	1	220000	97000
Q8IIU8_Q8IIU8_PLAF7	PF11_0065	PF3D7_1105400	40S ribosomal protein S4, putative	TRUE	29.75	6	11	0.249	1	1	6700000	30000	0	0	0	0	0	0	3	5	0	0	490000	0
Q8ILL3_Q8ILL3_PLAF7	PF14_0230	PF3D7_1424100	60S ribosomal protein L5, putative	TRUE	33.98	6	11	0.231	0	0	5400000	0	3	3	3	3	900000	860000	2	3	0	0	250000	0
Q8IKH8_Q8IKH8_PLAF7	PF14_0627	PF3D7_1465900	40S ribosomal protein S3	TRUE	24.65	6	7	0.362	1	1	5900000	83000	3	6	5	7	680000	1200000	3	4	0	0	2500000	0
Q8II24_Q8II24_PLAF7	PF11_0351	PF3D7_1134000	heat shock protein 70	TRUE	73.25	6	7	0.136	0	0	640000	0	2	2	5	5	880000	390000	0	0	0	0	0	0
Q8IKT2_Q8IKT2_PLAF7	PF14_0520	PF3D7_1454700	6-phosphogluconate dehydrogenase, decarboxylating	TRUE	52.96	6	7	0.154	0	0	1000000	0	0	0	1	1	0	120000	0	0	0	0	0	0
Q8IKV6_Q8IKV6_PLAF7	PfRON2	PF3D7_1452000	rhoptry neck protein 2	TRUE	249.33	3	3	0.017	3	3	370000	140000	0	0	0	0	0	0	0	0	0	0	0	0
Q8IE67_Q8IE67_PLAF7	PF13_0143	PF3D7_1325100	phosphoribosylpyrophosphate synthetase	TRUE	49.35	6	6	0.201	0	0	1000000	0	1	1	2	2	95000	340000	0	0	0	0	0	0
Q76NM3_Q76NM3_PLAF7	PfLDH	PF3D7_1324900	L-lactate dehydrogenase	TRUE	34.09	4	5	0.168	5	7	420000	900000	4	9	9	19	3100000	15000000	5	7	2	2	1200000	230000
Q8I5S6_Q8I5S6_PLAF7	PFL0625c	PF3D7_1212700	eukaryotic translation initiation factor 3 subunit A, putative	TRUE	165.96	5	6	0.049	0	0	560000	0	0	0	4	4	0	380000	0	0	0	0	0	0
Q8IB72_Q8IB72_PLAF7	PF08_0032	PF3D7_0823800	DnaJ protein, putative	TRUE	76.63	5	6	0.108	0	0	1100000	0	0	0	1	2	0	240000	0	0	0	0	0	0
Q8IL48_Q8IL48_PLAF7	PF14_0401	PF3D7_1442300	tRNA import protein tRIP	TRUE	46.41	5	6	0.147	0	0	970000	0	0	0	3	3	0	230000	0	0	0	0	0	0
Q8IDV0_Q8IDV0_PLAF7	PF13_0214	PF3D7_1338300	elongation factor 1-gamma, putative	TRUE	47.75	5	5	0.119	0	0	650000	0	2	2	6	8	330000	1600000	3	3	0	0	240000	0
O97320_O97320_PLAF7	PFC0920w	PF3D7_0320900	histone H2A.Z	TRUE	16.44	4	8	0.222	4	14	20000000	61000000	4	13	5	18	130000000	130000000	4	14	3	8	15000000	13000000
Q8IFP2_Q8IFP2_PLAF7	PFD1055w	PF3D7_0422400	40S ribosomal protein S19	TRUE	19.71	4	6	0.282	2	2	1600000	250000	1	1	4	5	140000	800000	2	2	0	0	96000	0
Q8IM10_Q8IM10_PLAF7	PF14_0083	PF3D7_1408600	40S ribosomal protein S8e, putative	TRUE	25.04	4	6	0.257	1	1	3200000	59000	2	4	0	0	720000	0	2	2	0	0	180000	0
C0H4A6_C0H4A6_PLAF7	PFD0770c	PF3D7_0415900	60S ribosomal protein L15, putative	TRUE	24.12	4	7	0.22	0	0	6100000	0	2	3	1	1	390000	130000	2	2	0	0	200000	0
Q8I3T9_Q8I3T9_PLAF7	PFE0845c	PF3D7_0516900	60S ribosomal protein L2	TRUE	27.98	4	6	0.15	0	0	3600000	0	2	2	2	2	580000	3100000	2	2	0	0	280000	0
Q8IJZ7_Q8IJZ7_PLAF7	PF10_0043	PF3D7_1004000	60S ribosomal protein L13, putative	TRUE	23.74	4	6	0.193	0	0	5500000	0	1	1	2	3	470000	700000	2	4	0	0	460000	0
Q8IBN1_Q8IBN1_PLAF7	MAL7P1.119	PF3D7_0722200	rhoptry-associated leucine zipper-like protein 1	TRUE	87.83	4	5	0.075	0	0	620000	0	0	0	1	1	0	51000	0	0	0	0	0	0
Q8II61_Q8II61_PLAF7	PF11_0313	PF3D7_1130200	60S ribosomal protein P0	TRUE	34.95	4	5	0.168	0	0	1300000	0	1	1	2	3	310000	1200000	1	1	0	0	110000	0
Q8IAX5_Q8IAX5_PLAF7	PF08_0076	PF3D7_0813900	40S ribosomal protein S16, putative	TRUE	16.28	4	5	0.299	0	0	1200000	0	1	1	2	2	210000	350000	2	3	0	0	250000	0
Q7KQK0_Q7KQK0_PLAF7	PKAr	PF3D7_1223100	cAMP-dependent protein kinase regulatory subunit	TRUE	50.8	4	5	0.122	0	0	620000	0	0	0	1	1	0	180000	0	0	0	0	0	0
Q8IL88_Q8IL88_PLAF7	PF14_0359	PF3D7_1437900	HSP40, subfamily A	TRUE	48.44	4	5	0.118	0	0	550000	0	0	0	3	4	0	280000	0	0	0	0	0	0
Q8IDV1_Q8IDV1_PLAF7	PF13_0213	PF3D7_1338200	60S ribosomal protein L6, putative	TRUE	25.52	4	4	0.294	0	0	560000	0	0	0	3	4	0	1000000	3	3	0	0	130000	0
Q8I1S0_Q8I1S0_PLAF7	sar1	PF3D7_0416800	small GTP-binding protein sar1	TRUE	22.01	4	4	0.323	0	0	1400000	0	1	1	2	3	46000	700000	0	0	0	0	0	0
Q8IBV7_Q8IBV7_PLAF7	PF07_0054	PF3D7_0714000	histone H2B variant	TRUE	13.75	1	1	0.122	3	3	24000	380000	3	9	3	6	26000000	7700000	3	7	0	0	2200000	0
Q8I0V2_Q8I0V2_PLAF7	PFL1725w	PF3D7_1235700	ATP synthase subunit beta, mitochondrial	TRUE	58.36	0	0	0	4	4	0	1900000	2	2	1	1	350000	58000	0	0	0	0	0	0
Q8IIG6_Q8IIG6_PLAF7	PF11_0208	PF3D7_1120100	phosphoglycerate mutase, putative	TRUE	28.75	4	4	0.172	0	0	690000	0	1	1	4	4	110000	510000	0	0	0	0	0	0
Q8I467_CADF1_PLAF7	PFE0165w	PF3D7_0503400	actin-depolymerizing factor 1	TRUE	13.73	3	5	0.303	1	1	1700000	15000	2	2	3	6	200000	1200000	1	1	0	0	21000	0
Q8IBA0_Q8IBA0_PLAF7	PfRACK	PF3D7_0826700	receptor for activated c kinase	TRUE	35.66	3	5	0.149	1	1	1500000	88000	1	3	3	5	1000000	1800000	4	4	0	0	350000	0
C0H4U4_C0H4U4_PLAF7	MAL8P1.95	PF3D7_0813300	NPL domain-containing protein, putative	TRUE	36.23	3	6	0.117	0	0	1200000	0	2	2	4	5	350000	600000	2	4	0	0	290000	0
Q8IIA2_Q8IIA2_PLAF7	PF11_0272	PF3D7_1126200	40S ribosomal protein S18, putative	TRUE	17.88	3	5	0.256	1	1	820000	91000	3	5	3	6	1500000	2300000	3	5	0	0	360000	0
Q8ILN8_Q8ILN8_PLAF7	PF14_0205	PF3D7_1421200	40S ribosomal protein S25	TRUE	11.66	1	2	0.114	3	4	250000	540000	0	0	0	0	0	0	1	1	0	0	23000	0
Q8IFP3_Q8IFP3_PLAF7	PFD1050w	PF3D7_0422300	alpha tubulin 2	TRUE	49.66	3	4	0.071	1	1	500000	54000	0	0	1	2	0	420000	0	0	0	0	0	0
Q8IAX8_Q8IAX8_PLAF7	PF08_0074	PF3D7_0814200	DNA/RNA-binding protein Alba 1	TRUE	27.24	2	2	0.089	3	3	1800000	430000	3	5	4	5	1200000	2800000	3	3	2	2	230000	170000
Q8IDB0_Q8IDB0_PLAF7	PF13_0316	PF3D7_1358800	40S ribosomal protein S15	TRUE	17.24	3	3	0.238	2	2	780000	110000	1	2	2	2	160000	240000	1	1	0	0	44000	0
Q8IJS1_Q8IJS1_PLAF7	PF10_0121	PF3D7_1012400	hypoxanthine-guanine phosphoribosyltransferase	TRUE	26.35	3	5	0.126	0	0	560000	0	1	2	3	4	350000	1100000	0	0	0	0	0	0
Q8IET7_Q8IET7_PLAF7	PF13_0014	PF3D7_1302800	40S ribosomal protein S7, putative	TRUE	22.47	3	5	0.144	0	0	1000000	0	0	0	2	3	0	580000	2	2	0	0	180000	0
Q6ZMA8_Q6ZMA8_PLAF7	PFD0305c	PF3D7_0406100	V-type proton ATPase subunit B	TRUE	55.75	3	4	0.101	0	0	560000	0	0	0	2	2	0	270000	0	0	0	0	0	0
Q6ZLZ9_Q6ZLZ9_PLAF7	PFI0180w	PF3D7_0903700	alpha tubulin 1	TRUE	50.26	3	4	0.126	0	0	760000	0	0	0	1	1	0	150000	1	1	0	0	66000	0
Q7K6A8_Q7K6A8_PLAF7	Rab1b	PF3D7_0512600	ras-related protein Rab-1B	TRUE	22.87	3	4	0.2	0	0	700000	0	0	0	1	1	0	2600000	1	2	0	0	1400000	0
O77395_O77395_PLAF7	PFC0735w	PF3D7_0316800	40S ribosomal protein S15A, putative	TRUE	14.86	3	4	0.231	0	0	1700000	0	2	3	2	3	790000	1100000	2	2	0	0	210000	0
Q8I6T2_Q8I6T2_PLAF7	PF13_0242	PF3D7_1345700	isocitrate dehydrogenase [NADP], mitochondrial	TRUE	53.56	3	3	0.088	0	0	280000	0	0	0	1	2	0	290000	1	2	1	2	350000	520000
Q8I6U8_GBP_PLAF7	GBP	PF3D7_1016300	GBP130 protein	TRUE	95.79	3	3	0.055	0	0	860000	0	1	2	2	2	310000	300000	4	6	0	0	260000	0
P50250_SAHH_PLAF7	PFE1050w	PF3D7_0520900	adenosylhomocysteinase	TRUE	53.8	3	3	0.115	0	0	320000	0	0	0	2	2	0	370000	0	0	0	0	0	0
Q8I3K7_Q8I3K7_PLAF7	PFE1285w	PF3D7_0525800	inner membrane complex protein 1g, putative	TRUE	34.32	3	3	0.107	0	0	1000000	0	0	0	3	4	0	920000	0	0	0	0	0	0
Q8I484_Q8I484_PLAF7	RAP2	PF3D7_0501600	rhoptry-associated protein 2	TRUE	46.71	3	3	0.09	0	0	460000	0	2	2	3	3	840000	150000000	1	2	0	0	50000	0
Q8IL58_Q8IL58_PLAF7	PF14_0391	PF3D7_1441200	60S ribosomal protein L1, putative	TRUE	24.79	0	0	0	3	3	0	620000	1	2	3	4	370000	1200000	0	0	0	0	0	0
Q8I3T8_Q8I3T8_PLAF7	PFE0850c	PF3D7_0517000	60S ribosomal protein L12, putative	TRUE	18.1	3	3	0.224	0	0	690000	0	2	3	2	4	450000	550000	1	1	0	0	46000	0
C0H4Y6_C0H4Y6_PLAF7	PfPDI-8	PF3D7_0827900	protein disulfide-isomerase	TRUE	55.48	3	3	0.087	0	0	170000	0	5	6	7	13	810000	3000000	0	0	0	0	0	0
Q8ID50_Q8ID50_PLAF7	PF13_0346	PF3D7_1365900	ubiquitin-60S ribosomal protein L40		14.61	2	3	0.195	1	3	3400000	460000	1	1	1	2	490000	830000	1	2	1	2	500000	170000
C6KSV0_C6KSV0_PLAF7	PFF0510w	PF3D7_0610400	histone H3		15.44	2	6	0.118	0	0	23000000	0	2	5	2	7	16000000	13000000	1	3	1	2	930000	850000
C0H4M0_C0H4M0_PLAF7	RAMA	PF3D7_0707300	rhoptry-associated membrane antigen		103.58	1	1	0.015	2	3	180000	200000	0	0	0	0	0	0	0	0	0	0	0	0
Q8IFN1_Q8IFN1_PLAF7	PFD1110w	PF3D7_0423500	glideosome associated protein with multiple membrane spans 2		42.59	2	4	0.065	0	0	3600000	0	0	0	0	0	0	0	0	0	0	0	0	0
C0H5C2_C0H5C2_PLAF7	MAL13P1.92	PF3D7_1317800	40S ribosomal protein S19		16.75	2	3	0.207	1	1	2400000	75000	1	2	1	2	950000	680000	1	2	1	1	480000	60000
Q8IM58_Q8IM58_PLAF7	Sel1	PF3D7_1403600	selenoprotein 1		13.37	1	2	0.086	2	2	510000	240000	0	0	0	0	0	0	0	0	0	0	0	0
Q8IK84_Q8IK84_PLAF7	PCRMP	PF3D7_1475400	cysteine repeat modular protein 4		700.47	0	0	0	2	4	0	2500000	0	0	0	0	0	0	0	0	0	0	0	0
Q8IJ74_Q8IJ74_PLAF7	PF10_0325	PF3D7_1033400	haloacid dehalogenase-like hydrolase		32.82	2	3	0.108	0	0	810000	0	0	0	2	2	0	250000	0	0	0	0	0	0
Q8IL28_Q8IL28_PLAF7	PF14_0421	PF3D7_1444300	1-acyl-sn-glycerol-3-phosphate acyltransferase, putative		33.72	2	3	0.127	0	0	320000	0	0	0	0	0	0	0	0	0	0	0	0	0
Q8IDR9_Q8IDR9_PLAF7	PF13_0228	PF3D7_1342000	40S ribosomal protein S6		35.36	2	3	0.105	0	0	1300000	0	0	0	2	2	0	380000	1	1	0	0	90000	0
C6KSY1_C6KSY1_PLAF7	MyoE	PF3D7_0613900	myosin E, putative		254.92	2	3	0.011	0	0	260000	0	0	0	0	0	0	0	0	0	0	0	0	0
Q8IKP1_Q8IKP1_PLAF7	PF14_0563	PF3D7_1459000	ATP-dependent RNA helicase DBP5		84.26	2	3	0.043	0	0	910000	0	0	0	0	0	0	0	0	0	0	0	0	0
Q8II71_Q8II71_PLAF7	PF11_0303	PF3D7_1129200	26S proteasome regulatory subunit RPN7, putative		46.59	2	3	0.064	0	0	400000	0	0	0	0	0	0	0	0	0	0	0	0	0
Q8IIA4_Q8IIA4_PLAF7	PF11_0270	PF3D7_1126000	threonine--tRNA ligase		119.47	2	3	0.022	0	0	250000	0	0	0	0	0	0	0	0	0	0	0	0	0
Q8ILK3_Q8ILK3_PLAF7	PF14_0240	PF3D7_1426000	60S ribosomal protein L21		18.78	2	3	0.143	0	0	2300000	0	1	1	0	0	130000	0	0	0	0	0	0	0
C0H516_C0H516_PLAF7	Rab7	PF3D7_0903200	ras-related protein RAB7		23.77	2	3	0.117	0	0	340000	0	3	3	0	0	440000	0	0	0	0	0	0	0
Q8III5_Q8III5_PLAF7	PF11_0189	PF3D7_1118300	insulinase, putative		173.52	2	3	0.017	0	0	1200000	0	0	0	0	0	0	0	0	0	0	0	0	0
Q8IDM2_Q8IDM2_PLAF7	PF13_0253	PF3D7_1347700	ethanolamine-phosphate cytidylyltransferase		66	2	3	0.051	0	0	160000	0	0	0	0	0	0	0	0	0	0	0	0	0
O96198_O96198_PLAF7	PFB0525w	PF3D7_0211800	asparagine--tRNA ligase		70.45	2	3	0.051	0	0	1000000	0	0	0	0	0	0	0	0	0	0	0	0	0
Q8IKH3_Q8IKH3_PLAF7	PF14_0632	PF3D7_1466300	26S proteasome regulatory subunit RPN2, putative		132.68	2	3	0.017	0	0	410000	0	0	0	0	0	0	0	0	0	0	0	0	0
Q8I328_Q8I328_PLAF7	PFI0605c	PF3D7_0912400	alkaline phosphatase, putative		52.67	2	3	0.045	0	0	470000	0	0	0	0	0	0	0	0	0	0	0	0	0
C6KT23_C6KT23_PLAF7	PFF0885w	PF3D7_0618300	60S ribosomal protein L27a, putative		16.71	2	3	0.128	0	0	2700000	0	0	0	0	0	0	0	2	2	0	0	280000	0
Q8I305_Q8I305_PLAF7	PFI0720w	PF3D7_0914700	major facilitator superfamily-related transporter, putative		58.38	2	2	0.029	0	0	130000	0	1	1	1	2	57000	76000	0	0	0	0	0	0
Q8IKF6_Q8IKF6_PLAF7	PF14_0649	PF3D7_1468100	MORC family protein		295.65	2	2	0.011	0	0	140000	0	0	0	0	0	0	0	0	0	0	0	0	0
Q8IKZ6_Q8IKZ6_PLAF7	PfMDR2	PF3D7_1447900	multidrug resistance protein 2		118.94	2	2	0.03	0	0	100000	0	0	0	0	0	0	0	0	0	0	0	0	0
Q8IKR2_Q8IKR2_PLAF7	PF14_0540	PF3D7_1456700	conserved Plasmodium protein, unknown function		77.76	2	2	0.042	0	0	150000	0	0	0	0	0	0	0	0	0	0	0	0	0
O77344_O77344_PLAF7	PfGSK-3	PF3D7_0312400	glycogen synthase kinase-3 beta		51.58	2	2	0.066	0	0	310000	0	0	0	0	0	0	0	1	1	0	0	23000	0
Q8I3T4_Q8I3T4_PLAF7	PFE0870w	PF3D7_0517400	FACT complex subunit SPT16, putative		132.6	2	2	0.028	0	0	53000	0	0	0	1	1	0	44000	0	0	0	0	0	0
Q7KWJ5_Q7KWJ5_PLAF7	HT1	PF3D7_0204700	hexose transporter		56.38	2	2	0.05	0	0	300000	0	0	0	0	0	0	0	0	0	0	0	0	0
Q8IL42_Q8IL42_PLAF7	PF14_0407	PF3D7_1442900	Sec7 domain-containing protein ARFGEF, putative		404.33	2	2	0.008	0	0	130000	0	0	0	0	0	0	0	0	0	0	0	0	0
C6KT56_C6KT56_PLAF7	PFF1055c	PF3D7_0621900	signal recognition particle subunit SRP68, putative		92.39	2	2	0.032	0	0	97000	0	0	0	0	0	0	0	0	0	0	0	0	0
Q8I2X3_Q8I2X3_PLAF7	GAP50	PF3D7_0918000	glideosome-associated protein 50		44.58	2	2	0.071	0	0	290000	0	1	1	1	3	250000	690000	0	0	0	0	0	0
Q8IKM5_Q8IKM5_PLAF7	PF14_0579	PF3D7_1460700	60S ribosomal protein L27		16.73	2	2	0.151	0	0	1500000	0	0	0	1	1	0	220000	2	2	0	0	120000	0
Q8IM01_Q8IM01_PLAF7	PF14_0092	PF3D7_1409400	conserved protein, unknown function		30.52	2	2	0.107	0	0	900000	0	0	0	0	0	0	0	0	0	0	0	0	0
Q8ILI9_Q8ILI9_PLAF7	PF14_0254	PF3D7_1427500	DNA mismatch repair protein MSH2, putative		94.68	2	2	0.036	0	0	150000	0	0	0	0	0	0	0	0	0	0	0	0	0
Q8IEP9_Q8IEP9_PLAF7	PF13_0034	PF3D7_1306600	V-type proton ATPase subunit H, putative		53.79	2	2	0.053	0	0	110000	0	0	0	0	0	0	0	0	0	0	0	0	0
Q8I246_Q8I246_PLAF7	PFA_0480w	PF3D7_0109800	phenylalanine--tRNA ligase alpha subunit		67.68	2	2	0.07	0	0	66000	0	0	0	0	0	0	0	0	0	0	0	0	0
Q8I6Z4_Q8I6Z4_PLAF7	MAL13P1.344	PF3D7_1368200	ABC transporter E family member 1, putative		70.23	2	2	0.047	0	0	140000	0	0	0	0	0	0	0	0	0	0	0	0	0
Q8I5H7_Q8I5H7_PLAF7	GTP-CH	PF3D7_1224000	GTP cyclohydrolase 1		45.85	2	2	0.051	0	0	340000	0	0	0	0	0	0	0	0	0	0	0	0	0
Q7K6A1_Q7K6A1_PLAF7	PfHDAC1	PF3D7_0925700	histone deacetylase 1		51.34	2	2	0.082	0	0	85000	0	0	0	0	0	0	0	0	0	0	0	0	0
Q8IKL5_Q8IKL5_PLAF7	PF14_0589	PF3D7_1461900	valine--tRNA ligase, putative		127.99	2	2	0.024	0	0	140000	0	0	0	0	0	0	0	0	0	0	0	0	0
Q8IJF4_Q8IJF4_PLAF7	PF10_0244	PF3D7_1025000	Eps15-like protein		116.28	2	2	0.03	0	0	180000	0	0	0	0	0	0	0	0	0	0	0	0	0
Q8IHZ2_Q8IHZ2_PLAF7	PF11_0384	PF3D7_1137300	CLPTM1 domain-containing protein, putative		81.55	2	2	0.036	0	0	130000	0	0	0	0	0	0	0	0	0	0	0	0	0
Q8IL56_Q8IL56_PLAF7	PF14_0393	PF3D7_1441400	FACT complex subunit SSRP1, putative		58.75	2	2	0.047	0	0	210000	0	0	0	0	0	0	0	0	0	0	0	0	0
Q8ILV1_Q8ILV1_PLAF7	PP1	PF3D7_1414400	serine/threonine protein phosphatase PP1		34.88	2	2	0.089	0	0	180000	0	0	0	0	0	0	0	0	0	0	0	0	0
Q8IIC8_Q8IIC8_PLAF7	PF11_0246	PF3D7_1123500	golgi protein 2		153.6	2	2	0.019	0	0	120000	0	0	0	0	0	0	0	0	0	0	0	0	0
Q8I3R0_Q8I3R0_PLAF7	PFE1005w	PF3D7_0520000	40S ribosomal protein S9, putative		22.11	2	2	0.106	0	0	240000	0	3	3	2	2	520000	590000	3	4	0	0	290000	0
Q8IJI0_Q8IJI0_PLAF7	PF10_0217	PF3D7_1022400	serine/arginine-rich splicing factor 4		62.08	2	2	0.048	0	0	270000	0	0	0	0	0	0	0	0	0	0	0	0	0
Q8ILE8_Q8ILE8_PLAF7	PF14_0296	PF3D7_1431700	60S ribosomal protein L14, putative		19.28	2	2	0.133	0	0	780000	0	1	1	0	0	370000	0	0	0	0	0	0	0
Q8IE10_Q8IE10_PLAF7	PF13_0170	PF3D7_1331700	glutamine--tRNA ligase, putative		108.46	2	2	0.047	0	0	69000	0	0	0	0	0	0	0	0	0	0	0	0	0
Q8IJS0_Q8IJS0_PLAF7	PF10_0122	PF3D7_1012500	phosphoglucomutase, putative		68.26	2	2	0.039	0	0	77000	0	0	0	0	0	0	0	0	0	0	0	0	0
Q8IDR5_Q8IDR5_PLAF7	PfCK2beta2	PF3D7_1342400	casein kinase II beta chain		45.26	2	2	0.057	0	0	360000	0	0	0	0	0	0	0	0	0	0	0	0	0
C6KT18_C6KT18_PLAF7	PFF0860c	PF3D7_0617800	histone H2A		14.11	0	0	0	2	2	0	680000	2	5	3	10	5800000	23000000	1	3	1	3	220000	240000
O96212_O96212_PLAF7	PFB0595w	PF3D7_0213100	protein SIS1		37.33	2	2	0.11	0	0	120000	0	0	0	0	0	0	0	0	0	0	0	0	0
Q8ID39_Y13P2_PLAF7	MAL13P1.336	PF3D7_1366900	conserved protein, unknown function		78.52	2	2	0.036	0	0	350000	0	0	0	0	0	0	0	0	0	0	0	0	0
C6KTB1_C6KTB1_PLAF7	PFF1335c	PF3D7_0627500	protein DJ-1		20.28	2	2	0.164	0	0	160000	0	0	0	0	0	0	0	0	0	0	0	0	0
Q8I2R8_Q8I2R8_PLAF7	PFI1175c	PF3D7_0923900	polyadenylate-binding protein 2, putative		22.96	2	2	0.124	0	0	330000	0	0	0	0	0	0	0	1	1	0	0	74000	0
O96258_O96258_PLAF7	PFB0830w	PF3D7_0217800	40S ribosomal protein S26		12.5	2	2	0.196	0	0	640000	0	0	0	0	0	0	0	0	0	0	0	0	0
Q8IKR1_Q8IKR1_PLAF7	PF14_0541	PF3D7_1456800	V-type H(+)-translocating pyrophosphatase, putative		76.37	2	2	0.04	0	0	210000	0	0	0	0	0	0	0	0	0	0	0	0	0
Q8IBY8_Q8IBY8_PLAF7	PF07_0042	PF3D7_0710200	conserved Plasmodium protein, unknown function		350.48	2	2	0.009	0	0	110000	0	0	0	0	0	0	0	0	0	0	0	0	0
Q8ID72_Q8ID72_PLAF7	PF13_0335	PF3D7_1363400	polyubiquitin binding protein, putative		107.55	2	2	0.027	0	0	100000	0	0	0	0	0	0	0	0	0	0	0	0	0
Q8I542_Q8I542_PLAF7	PFL1845c	PF3D7_1238100	calcyclin binding protein, putative		26.63	2	2	0.132	0	0	270000	0	0	0	0	0	0	0	0	0	0	0	0	0
Q8I5M9_Q8I5M9_PLAF7	PFL0865w	PF3D7_1217900	PPPDE peptidase domain-containing protein, putative		56.05	2	2	0.07	0	0	220000	0	0	0	0	0	0	0	0	0	0	0	0	0
Q8IDW9_Q8IDW9_PLAF7	MAL13P1.180	PF3D7_1336200	conserved Plasmodium protein, unknown function		35.48	2	2	0.071	0	0	230000	0	0	0	0	0	0	0	1	1	0	0	11000	0
Q8I719_Q8I719_PLAF7	PKG	PF3D7_1436600	cGMP-dependent protein kinase		97.63	2	2	0.025	0	0	160000	0	0	0	0	0	0	0	0	0	0	0	0	0
C0H4A5_C0H4A5_PLAF7	PFD0720w	PF3D7_0414900	armadillo-domain containing rhoptry protein		30.8	2	2	0.098	0	0	600000	0	0	0	0	0	0	0	0	0	0	0	0	0
Q8IFM2_Q8IFM2_PLAF7	MAL4P1.227	PF3D7_0424400	surface-associated interspersed protein 4.2 (SURFIN 4.2)		286.23	2	2	0.015	0	0	220000	0	0	0	0	0	0	0	0	0	0	0	0	0
Q8IHM9_Q8IHM9_PLAF7	PF11_0511	PF3D7_1149400	Plasmodium exported protein, unknown function		25.36	2	2	0.139	0	0	150000	0	0	0	0	0	0	0	0	0	0	0	0	0
Q8ILL2_Q8ILL2_PLAF7	PF14_0231	PF3D7_1424400	60S ribosomal protein L7-3, putative		32.66	2	2	0.074	0	0	1600000	0	1	1	0	0	210000	0	1	1	0	0	120000	0
Q8IL11_Q8IL11_PLAF7	LAP	PF3D7_1446200	M17 leucyl aminopeptidase		67.78	2	2	0.05	0	0	270000	0	0	0	3	3	0	340000	0	0	0	0	0	0
C0H4Y0_C0H4Y0_PLAF7	PF08_0020	PF3D7_0826500	ubiquitin conjugation factor E4 B, putative		154.54	2	2	0.026	0	0	260000	0	0	0	0	0	0	0	0	0	0	0	0	0
C0H5J6_C0H5J6_PLAF7	PF13_0324	PF3D7_1361100	protein transport protein Sec24A		106.62	2	2	0.031	0	0	160000	0	0	0	0	0	0	0	0	0	0	0	0	0
Q8IDP0_Q8IDP0_PLAF7	MAL13P1.228	PF3D7_1345600	inner membrane complex protein		43.19	2	2	0.051	0	0	160000	0	0	0	0	0	0	0	0	0	0	0	0	0
Q8I5D0_Q8I5D0_PLAF7	PFL1395c	PF3D7_1228800	WD repeat-containing protein, putative		378.67	2	2	0.007	0	0	140000	0	0	0	0	0	0	0	0	0	0	0	0	0
Q8IL22_Q8IL22_PLAF7	PF14_0428	PF3D7_1445100	histidine--tRNA ligase, putative		133.58	2	2	0.016	0	0	320000	0	0	0	0	0	0	0	0	0	0	0	0	0
Q8I2T2_Q8I2T2_PLAF7	PFI1085w	PF3D7_0922100	ubiquitin-like protein, putative		181.98	2	2	0.017	0	0	190000	0	0	0	0	0	0	0	0	0	0	0	0	0
C6KT09_C6KT09_PLAF7	PFF0815w	PF3D7_0616800	malate:quinone oxidoreductase		59.47	2	2	0.046	0	0	100000	0	0	0	0	0	0	0	0	0	0	0	0	0
C0H4Z7_C0H4Z7_PLAF7	MAL8P1.206	PF3D7_0831400	Plasmodium exported protein, unknown function		36.39	2	2	0.063	0	0	260000	0	0	0	0	0	0	0	0	0	0	0	0	0
Q8I2E0_Q8I2E0_PLAF7	PFA_0665w	PF3D7_0113800	DBL containing protein, unknown function		346.35	2	2	0.013	0	0	4800000	0	0	0	0	0	0	0	0	0	0	0	0	0
Q8I2P2_Q8I2P2_PLAF7	PFI1310w	PF3D7_0926700	glutamine-dependent NAD(+) synthetase, putative		97.7	2	2	0.02	0	0	280000	0	0	0	0	0	0	0	0	0	0	0	0	0
O77381_O77381_PLAF7	PFC0775w	PF3D7_0317600	40S ribosomal protein S11, putative		18.75	2	2	0.118	0	0	1400000	0	0	0	0	0	0	0	0	0	0	0	0	0
C0H4B1_C0H4B1_PLAF7	PFD0850c	PF3D7_0417500	memo-like protein		34.27	2	2	0.078	0	0	110000	0	0	0	0	0	0	0	0	0	0	0	0	0
Q8I3Z9_Q8I3Z9_PLAF7	PFE0520c	PF3D7_0510500	topoisomerase I		98.05	2	2	0.024	0	0	550000	0	0	0	0	0	0	0	0	0	0	0	0	0
O96260_O96260_PLAF7	PFB0840w	PF3D7_0218000	replication factor C subunit 2, putative		37.9	2	2	0.055	0	0	180000	0	0	0	0	0	0	0	0	0	0	0	0	0
Q8IKJ7_Q8IKJ7_PLAF7	PF14_0608	PF3D7_1464000	YL1 nuclear protein, putative		84.56	1	5	0.034	0	0	1100000	0	0	0	0	0	0	0	0	0	0	0	0	0
Q8I655_Q8I655_PLAF7	PFB0888w	PF3D7_0219400	ribosome associated membrane protein RAMP4, putative		11.57	1	3	0.099	0	0	9400000	0	0	0	0	0	0	0	0	0	0	0	0	0
Q8IHS5_Q8IHS5_PLAF7	PF11_0454	PF3D7_1144000	40S ribosomal protein S21		9.14	1	2	0.11	1	1	550000	160000	1	2	0	0	920000	0	1	1	0	0	95000	0
Q8IB51_Q8IB51_PLAF7	PF08_0039	PF3D7_0821700	60S ribosomal protein L22, putative		16.37	1	1	0.101	1	1	160000	13000	1	2	1	1	310000	180000	1	2	1	1	170000	34000
Q8ILV2_Q8ILV2_PLAF7	PF14_0141	PF3D7_1414300	60S ribosomal protein L10, putative		25.2	1	2	0.05	0	0	3600000	0	1	1	0	0	130000	0	2	2	0	0	58000	0
Q76NM5_Q76NM5_PLAF7	eba-140	PF3D7_1301600	erythrocyte binding antigen-140		140.51	1	2	0.024	0	0	130000	0	0	0	0	0	0	0	0	0	0	0	0	0
Q8I488_Q8I488_PLAF7	PFE0060w	PF3D7_0501200	parasite-infected erythrocyte surface protein		48.69	1	1	0.037	1	1	140000	55000	0	0	3	5	0	870000	0	0	0	0	0	0
Q8I546_Q8I546_PLAF7	PFL1825w	PF3D7_1237700	conserved protein, unknown function		23.64	1	2	0.057	0	0	720000	0	1	1	0	0	410000	0	0	0	0	0	0	0
Q8IDE1_Q8IDE1_PLAF7	PF13_0299	PF3D7_1356100	conserved Plasmodium protein, unknown function		113.69	1	2	0.013	0	0	160000	0	0	0	0	0	0	0	0	0	0	0	0	0
Q8I4U5_Q8I4U5_PLAF7	PFL2345c	PF3D7_1248900	26S protease regulatory subunit 8, putative		49.51	1	2	0.044	0	0	190000	0	0	0	0	0	0	0	0	0	0	0	0	0
Q8IKQ5_Q8IKQ5_PLAF7	PF14_0548	PF3D7_1457500	vacuolar protein sorting-associated protein 4		48.23	1	1	0.029	1	1	130000	130000	0	0	0	0	0	0	0	0	0	0	0	0
Q8ILL4_Q8ILL4_PLAF7	PF14_0229	PF3D7_1423800	vacuolar protein sorting-associated protein 3, putative		176.62	1	2	0.01	0	0	35000	0	0	0	0	0	0	0	0	0	0	0	0	0
O97253_O97253_PLAF7	PFC0315c	PF3D7_0307500	spindle and kinetochore-associated protein 2, putative		46.3	1	2	0.051	0	0	42000	0	0	0	0	0	0	0	0	0	0	0	0	0
C0H4K8_C0H4K8_PLAF7	MAL7P1.300	PF3D7_0705700	40S ribosomal protein S29, putative		6.41	1	2	0.13	0	0	740000	0	0	0	0	0	0	0	1	1	0	0	40000	0
Q8IJQ9_Q8IJQ9_PLAF7	PF10_0133	PF3D7_1013600	conserved Plasmodium protein, unknown function		269.1	1	2	0.007	0	0	50000000	0	0	0	0	0	0	0	0	0	0	0	0	0
Q8IB63_Q8IB63_PLAF7	PF08_0035	PF3D7_0822900	PhIL1-interacting candidate PIC2		138.16	1	1	0.016	0	0	64000	0	0	0	0	0	0	0	0	0	0	0	0	0
Q8IJ76_Q8IJ76_PLAF7	ETRAMP10.2	PF3D7_1033200	early transcribed membrane protein 10.2		38.9	1	1	0.039	0	0	79000	0	0	0	4	4	0	680000	0	0	0	0	0	0
Q8I554_Q8I554_PLAF7	PFL1785c	PF3D7_1236900	conserved Plasmodium protein, unknown function		43.68	1	1	0.046	0	0	41000	0	0	0	0	0	0	0	0	0	0	0	0	0
Q8IJ39_Q8IJ39_PLAF7	PF10_0361	PF3D7_1036900	conserved Plasmodium protein, unknown function		192.51	1	1	0.009	0	0	70000	0	0	0	0	0	0	0	0	0	0	0	0	0
Q8I3P6_Q8I3P6_PLAF7	PFE1085w	PF3D7_0521700	ATP-dependent RNA helicase DDX1, putative		97.28	1	1	0.019	0	0	65000	0	0	0	0	0	0	0	0	0	0	0	0	0
Q7KWI7_Q7KWI7_PLAF7	PFB0921c	PF3D7_0220200	Plasmodium exported protein, unknown function		21.44	1	1	0.117	0	0	160000	0	0	0	0	0	0	0	0	0	0	0	0	0
Q8IJK6_Q8IJK6_PLAF7	PF10_0189	PF3D7_1019600	conserved Plasmodium protein, unknown function		145.74	1	1	0.011	0	0	31000	0	0	0	0	0	0	0	0	0	0	0	0	0
Q8I553_Q8I553_PLAF7	PFL1790w	PF3D7_1237000	SUMO-activating enzyme subunit 2		81.07	1	1	0.022	0	0	91000	0	0	0	0	0	0	0	0	0	0	0	0	0
Q8I4W4_Q8I4W4_PLAF7	PFL2245w	PF3D7_1246800	signal recognition particle receptor subunit beta, putative		30.6	1	1	0.05	0	0	79000	0	0	0	0	0	0	0	0	0	0	0	0	0
Q8IK01_Q8IK01_PLAF7	PF10_0039	PF3D7_1003600	inner membrane complex protein 1c, putative		32.63	1	1	0.053	0	0	66000	0	0	0	2	2	0	240000	0	0	0	0	0	0
Q8IAM0_Q8IAM0_PLAF7	PF08_0132	PF3D7_0802000	glutamate dehydrogenase, putative		160.32	1	1	0.01	0	0	98000	0	0	0	0	0	0	0	0	0	0	0	0	0
O77313_O77313_PLAF7	PFC0140c	PF3D7_0303000	N-ethylmaleimide-sensitive fusion protein		89.08	1	1	0.017	0	0	39000	0	0	0	0	0	0	0	0	0	0	0	0	0
C0H4M6_C0H4M6_PLAF7	MAL7P1.38	PF3D7_0711500	regulator of chromosome condensation, putative		78.99	1	1	0.023	0	0	85000	0	0	0	0	0	0	0	0	0	0	0	0	0
Q8IKN7_Q8IKN7_PLAF7	PF14_0567	PF3D7_1459400	conserved protein, unknown function		40.04	1	1	0.035	0	0	110000	0	0	0	0	0	0	0	0	0	0	0	0	0
Q9U0I0_Q9U0I0_PLAF7	PFD0535w	PF3D7_0410800	apicomplexan kinetochore protein 3, putative		150.18	1	1	0.011	0	0	47000	0	0	0	0	0	0	0	0	0	0	0	0	0
C0H5L7_C0H5L7_PLAF7	MAL13P1.352	PF3D7_1369500	nuclear cap-binding protein subunit 1, putative		131.29	1	1	0.012	0	0	55000	0	0	0	0	0	0	0	0	0	0	0	0	0
Q8IE82_Q8IE82_PLAF7	PF13_0132	PF3D7_1323400	60S ribosomal protein L23		22.08	1	1	0.068	0	0	1100000	0	0	0	0	0	0	0	0	0	0	0	0	0
Q8I607_Q8I607_PLAF7	PFL0190w	PF3D7_1203900	ubiquitin-conjugating enzyme E2		16.53	1	1	0.184	0	0	52000	0	1	1	1	3	34000	180000	1	1	0	0	20000	0
Q8IB14_Q8IB14_PLAF7	PfHMGB2	PF3D7_0817900	high mobility group protein B2		11.53	1	1	0.141	0	0	250000	0	1	2	1	2	830000	1100000	1	2	1	1	280000	120000
Q8IKL8_Q8IKL8_PLAF7	PF14_0586	PF3D7_1461400	MORN repeat protein, putative		36.94	1	1	0.05	0	0	78000	0	0	0	0	0	0	0	0	0	0	0	0	0
O96210_O96210_PLAF7	PFB0585w	PF3D7_0212900	arginyl-tRNA--protein transferase		42.91	1	1	0.036	0	0	200000	0	0	0	0	0	0	0	0	0	0	0	0	0
Q8ILS0_Q8ILS0_PLAF7	PF14_0174	PF3D7_1417500	H/ACA ribonucleoprotein complex subunit 4, putative		52.91	1	1	0.03	0	0	87000	0	0	0	0	0	0	0	0	0	0	0	0	0
Q8IBJ1_Q8IBJ1_PLAF7	MAL7P1.147	PF3D7_0726500	ubiquitin carboxyl-terminal hydrolase, putative		372.94	1	1	0.006	0	0	20000	0	0	0	0	0	0	0	0	0	0	0	0	0
Q8IB67_Q8IB67_PLAF7	gcn5	PF3D7_0823300	histone acetyltransferase GCN5		170.81	1	1	0.008	0	0	180000	0	0	0	0	0	0	0	0	0	0	0	0	0
Q8I2A8_Q8I2A8_PLAF7	PFA_0160c	PF3D7_0103200	nucleoside transporter 4		49.98	1	1	0.035	0	0	110000	0	0	0	1	1	0	72000	0	0	0	0	0	0
Q8IJT9_Q8IJT9_PLAF7	PF10_0103	PF3D7_1010600	eukaryotic translation initiation factor 2 subunit beta		25.31	1	1	0.059	0	0	420000	0	0	0	0	0	0	0	0	0	0	0	0	0
C6KT55_C6KT55_PLAF7	PFF1050w	PF3D7_0621800	nascent polypeptide-associated complex subunit alpha, putative		20.61	1	1	0.076	0	0	140000	0	0	0	0	0	0	0	0	0	0	0	0	0
Q8IIQ1_Q8IIQ1_PLAF7	PF11_0117	PF3D7_1111100	replication factor C subunit 5, putative		40.32	1	1	0.04	0	0	220000	0	0	0	0	0	0	0	0	0	0	0	0	0
Q8IIN1_Q8IIN1_PLAF7	PRL	PF3D7_1113100	protein tyrosine phosphatase		25.09	1	1	0.078	0	0	40000	0	0	0	0	0	0	0	0	0	0	0	0	0
O96153_O96153_PLAF7	PFB0260w	PF3D7_0205900	26S proteasome regulatory subunit RPN1, putative		108.29	1	1	0.013	0	0	62000	0	0	0	0	0	0	0	0	0	0	0	0	0
Q8II87_Q8II87_PLAF7	PF11_0287	PF3D7_1127600	CRAL/TRIO domain-containing protein, putative		34.94	1	1	0.04	0	0	180000	0	0	0	0	0	0	0	0	0	0	0	0	0
Q8IE22_Q8IE22_PLAF7	MAL13P1.163	PF3D7_1330400	ER lumen protein retaining receptor 1, putative		32.78	1	1	0.053	0	0	150000	0	0	0	0	0	0	0	0	0	0	0	0	0
Q8ILZ2_Q8ILZ2_PLAF7	PF14_0101	PF3D7_1410300	WD repeat-containing protein, putative		526.4	1	1	0.003	0	0	34000	0	0	0	0	0	0	0	0	0	0	0	0	0
Q9U0N1_Q9U0N1_PLAF7	PFA_0620c	PF3D7_0113000	glutamic acid-rich protein GARP		79.75	0	0	0	1	1	0	84000	0	0	0	0	0	0	0	0	0	0	0	0
Q8I206_Q8I206_PLAF7	PFD0090c	PF3D7_0402000	Plasmodium exported protein (PHISTa), unknown function		49.71	1	1	0.042	0	0	180000	0	1	2	2	4	690000	1100000	0	0	0	0	0	0
Q8IDG6_Q8IDG6_PLAF7	PF13_0278	PF3D7_1353400	Ran-binding protein, putative		140.33	1	1	0.011	0	0	49000	0	0	0	0	0	0	0	0	0	0	0	0	0
Q8I3I6_Q8I3I6_PLAF7	PFE1400c	PF3D7_0528100	AP-1/2 complex subunit beta, putative		106.09	1	1	0.013	0	0	130000	0	0	0	0	0	0	0	0	0	0	0	0	0
Q8I296_Q8I296_PLAF7	PFA_0220w	PF3D7_0104300	ubiquitin carboxyl-terminal hydrolase 1, putative		415.81	1	1	0.009	0	0	120000	0	0	0	0	0	0	0	0	0	0	0	0	0
Q8I2N3_Q8I2N3_PLAF7	PFI1355w	PF3D7_0927600	RNA-binding protein, putative		69.51	1	1	0.024	0	0	100000	0	0	0	0	0	0	0	0	0	0	0	0	0
Q8IE20_Q8IE20_PLAF7	MAL13P1.164	PF3D7_1330600	elongation factor Tu, putative		57.59	1	1	0.022	0	0	100000	0	0	0	0	0	0	0	0	0	0	0	0	0
Q8I298_Q8I298_PLAF7	PFA_0210c	PF3D7_0104200	StAR-related lipid transfer protein		53.59	1	1	0.026	0	0	76000	0	0	0	0	0	0	0	0	0	0	0	0	0
C0H5A0_C0H5A0_PLAF7	MAL13P1.26	PF3D7_1305300	translational activator GCN1, putative		418.31	1	1	0.003	0	0	91000	0	0	0	0	0	0	0	0	0	0	0	0	0
Q8III3_Q8III3_PLAF7	PF11_0191	PF3D7_1118500	nucleolar protein 56, putative		69.35	1	1	0.029	0	0	20000	0	0	0	0	0	0	0	0	0	0	0	0	0
Q8I2H1_Q8I2H1_PLAF7	PFI1680w	PF3D7_0934700	UBX domain-containing protein, putative		62.53	1	1	0.04	0	0	44000	0	0	0	0	0	0	0	0	0	0	0	0	0
Q8IJK8_Q8IJK8_PLAF7	PF10_0187	PF3D7_1019400	60S ribosomal protein L30e, putative		11.77	1	1	0.102	0	0	230000	0	0	0	0	0	0	0	0	0	0	0	0	0
Q8I447_Q8I447_PLAF7	PFE0270c	PF3D7_0505500	DNA mismatch repair protein MSH6, putative		156.34	1	1	0.008	0	0	52000	0	0	0	0	0	0	0	0	0	0	0	0	0
Q8I3W9_Q8I3W9_PLAF7	Rab1a	PF3D7_0513800	ras-related protein Rab-1A		23.84	1	1	0.068	0	0	74000	0	0	0	0	0	0	0	0	0	0	0	0	0
Q8IEQ3_Q8IEQ3_PLAF7	PF13_0032	PF3D7_1306200	conserved protein, unknown function		56.77	1	1	0.027	0	0	27000	0	0	0	0	0	0	0	0	0	0	0	0	0
Q8II23_Q8II23_PLAF7	PDI-11	PF3D7_1134100	protein disulfide-isomerase, putative		49.16	1	1	0.026	0	0	180000	0	0	0	0	0	0	0	0	0	0	0	0	0
C0H5B1_C0H5B1_PLAF7	MAL13P1.63	PF3D7_1312900	eukaryotic translation initation factor 4 gamma		146.56	1	1	0.008	0	0	93000	0	0	0	0	0	0	0	0	0	0	0	0	0
Q76NM4_Q76NM4_PLAF7	Rab11a	PF3D7_1320600	ras-related protein Rab-11A		24.74	0	0	0	1	1	0	86000	0	0	0	0	0	0	0	0	0	0	0	0
Q8II42_Q8II42_PLAF7	PF11_0332	PF3D7_1132300	nucleic acid binding protein, putative		31.71	1	1	0.048	0	0	51000	0	0	0	0	0	0	0	0	0	0	0	0	0
Q8I1V0_Q8I1V0_PLAF7	PFD0670c	PF3D7_0413700	lysine decarboxylase-like protein, putative		39	1	1	0.036	0	0	150000	0	0	0	0	0	0	0	0	0	0	0	0	0
Q8I3Y0_Q8I3Y0_PLAF7	PfOPRT	PF3D7_0512700	orotate phosphoribosyltransferase		32.99	1	1	0.043	0	0	110000	0	0	0	0	0	0	0	0	0	0	0	0	0
Q8II00_Q8II00_PLAF7	PF11_0375	PF3D7_1136400	signal recognition particle subunit SRP72, putative		107.04	1	1	0.015	0	0	150000	0	0	0	0	0	0	0	0	0	0	0	0	0
C6KT13_C6KT13_PLAF7	PFF0835w	PF3D7_0617200	BFR1 domain-containing protein, putative		52.95	1	1	0.025	0	0	59000	0	0	0	0	0	0	0	0	0	0	0	0	0
Q8I4T6_Q8I4T6_PLAF7	PFL2390c	PF3D7_1249800	THO complex subunit 2, putative		348.46	1	1	0.005	0	0	42000	0	0	0	0	0	0	0	0	0	0	0	0	0
Q8II45_Q8II45_PLAF7	PF11_0329	PF3D7_1132000	ubiquitin-like protein, putative		101.06	1	1	0.014	0	0	270000	0	0	0	0	0	0	0	0	0	0	0	0	0
Q8IJK2_Q8IJK2_PLAF7	PF10_0193	PF3D7_1019900	autophagy-related protein 8		14.64	1	1	0.097	0	0	62000	0	0	0	0	0	0	0	0	0	0	0	0	0
Q8IB31_Q8IB31_PLAF7	MAL8P1.62	PF3D7_0819600	ubiquitin-like protein, putative		32.15	1	1	0.04	0	0	74000	0	0	0	0	0	0	0	0	0	0	0	0	0
Q8ID28_Q8ID28_PLAF7	MAL13P1.343	PF3D7_1368100	26S proteasome regulatory subunit RPN11, putative		35.19	1	1	0.042	0	0	72000	0	0	0	0	0	0	0	0	0	0	0	0	0
Q8I3K0_Q8I3K0_PLAF7	PFE1320w	PF3D7_0526500	Suf domain-containing protein, putative		165.28	1	1	0.013	0	0	30000	0	0	0	0	0	0	0	0	0	0	0	0	0
C0H4J7_C0H4J7_PLAF7	MAL7P1.229	PF3D7_0831600	cytoadherence linked asexual protein 8		165.51	1	1	0.008	0	0	67000	0	0	0	0	0	0	0	0	0	0	0	0	0
O96167_O96167_PLAF7	SERA-1	PF3D7_0208000	serine repeat antigen 1		115.42	1	1	0.012	0	0	33000	0	0	0	0	0	0	0	0	0	0	0	0	0
C6KT20_C6KT20_PLAF7	PFF0870w	PF3D7_0618000	conserved Plasmodium membrane protein, unknown function		92.7	1	1	0.015	0	0	65000	0	0	0	0	0	0	0	0	0	0	0	0	0
Q8IAN7_Q8IAN7_PLAF7	g-tub	PF3D7_0803700	tubulin gamma chain		51.6	1	1	0.02	0	0	120000	0	0	0	0	0	0	0	0	0	0	0	0	0
Q8IBH9_Q8IBH9_PLAF7	PF07_0115	PF3D7_0727800	cation transporting ATPase, putative		224.93	1	1	0.006	0	0	98000	0	0	0	0	0	0	0	0	0	0	0	0	0
Q8III6_Q8III6_PLAF7	PF11_0188	PF3D7_1118200	heat shock protein 90, putative		108.4	1	1	0.013	0	0	140000	0	0	0	0	0	0	0	0	0	0	0	0	0
Q8IJW6_Q8IJW6_PLAF7	ApiAP2	PF3D7_0404100	AP2 domain transcription factor AP2-SP2, putative		182.55	1	1	0.008	0	0	100000	0	1	3	0	0	40000000	0	0	0	0	0	0	0
Q8ILZ7_Q8ILZ7_PLAF7	PF14_0096	PF3D7_1409800	CUGBP Elav-like family member 2, putative		59.24	1	1	0.025	0	0	51000	0	0	0	0	0	0	0	0	0	0	0	0	0
Q8I1Q5_Q8I1Q5_PLAF7	PFD0880w	PF3D7_0418200	eukaryotic translation initiation factor 3 subunit M, putative		51	1	1	0.023	0	0	130000	0	0	0	0	0	0	0	0	0	0	0	0	0
Q8I303_Q8I303_PLAF7	PFI0730w	PF3D7_0914900	BSD-domain protein, putative		83.96	1	1	0.02	0	0	130000	0	0	0	0	0	0	0	0	0	0	0	0	0
Q8IFP1_Q8IFP1_PLAF7	PFD1060w	PF3D7_0422500	pre-mRNA-splicing helicase BRR2, putative		337.7	1	1	0.005	0	0	70000	0	0	0	0	0	0	0	0	0	0	0	0	0
Q8IK02_Q8IK02_PLAF7	PF10_0038	PF3D7_1003500	40S ribosomal protein S20e, putative		13.5	1	1	0.076	0	0	950000	0	0	0	0	0	0	0	0	0	0	0	0	0
Q8IKX4_Q8IKX4_PLAF7	PF14_0477	PF3D7_1450100	signal recognition particle subunit SRP54		55.94	1	1	0.028	0	0	68000	0	0	0	0	0	0	0	0	0	0	0	0	0
C6S3C9_C6S3C9_PLAF7	PF10_0177a	PF3D7_1018200	serine/threonine protein phosphatase 8, putative		253.95	1	1	0.005	0	0	100000	0	0	0	0	0	0	0	0	0	0	0	0	0
Q7KQJ9_Q7KQJ9_PLAF7	PCNA2	PF3D7_1226600	proliferating cell nuclear antigen 2		30.14	1	1	0.049	0	0	82000	0	0	0	0	0	0	0	0	0	0	0	0	0
Q8IL45_Q8IL45_PLAF7	TREP	PF3D7_1442600	TRAP-like protein		412.44	1	1	0.005	0	0	150000	0	0	0	0	0	0	0	0	0	0	0	0	0
Q8IL84_Q8IL84_PLAF7	PF14_0363	PF3D7_1438400	metacaspase-2		237.68	1	1	0.005	0	0	210000	0	0	0	0	0	0	0	0	0	0	0	0	0
Q8I3M1_Q8I3M1_PLAF7	PFE1215c	PF3D7_0524400	ribosome-interacting GTPase 1, putative		40.66	1	1	0.03	0	0	85000	0	0	0	0	0	0	0	0	0	0	0	0	0
Q8IKQ2_Q8IKQ2_PLAF7	PF14_0551	PF3D7_1457800	conserved Plasmodium protein, unknown function		60.07	1	1	0.026	0	0	29000	0	0	0	0	0	0	0	0	0	0	0	0	0
Q8I5I1_YL135_PLAF7	PFL1135c	PF3D7_1223600	conserved Plasmodium protein, unknown function		188.12	1	1	0.008	0	0	510000	0	0	0	0	0	0	0	0	0	0	0	0	0
Q8I2X0_Q8I2X0_PLAF7	PFI0895c	PF3D7_0918300	eukaryotic translation initiation factor 3 subunit F, putative		36.8	1	1	0.031	0	0	1300000	0	0	0	0	0	0	0	0	0	0	0	0	0
Q8IKH2_Q8IKH2_PLAF7	ApiAP2	PF3D7_0404100	AP2 domain transcription factor AP2-SP2, putative		92.04	1	1	0.014	0	0	29000	0	1	3	0	0	40000000	0	0	0	0	0	0	0
Q8IJV7_Q8IJV7_PLAF7	PF10_0085	PF3D7_1008800	nucleolar protein 5, putative		53.38	1	1	0.017	0	0	91000	0	0	0	0	0	0	0	0	0	0	0	0	0
Q8IDQ5_Q8IDQ5_PLAF7	MAL13P1.216	PF3D7_1343400	DNA repair protein RAD5, putative		169.01	1	1	0.006	0	0	530000	0	0	0	0	0	0	0	0	0	0	0	0	0
Q8IM66_Q8IM66_PLAF7	PF14_0025	PF3D7_1402300	26S proteasome regulatory subunit RPN6		78.33	1	1	0.023	0	0	270000	0	0	0	0	0	0	0	0	0	0	0	0	0
Q8ID42_Q8ID42_PLAF7	PF13_0350	PF3D7_1366600	signal recognition particle receptor subunit alpha, putative		65.75	1	1	0.03	0	0	18000	0	0	0	0	0	0	0	0	0	0	0	0	0
Q8ID22_Q8ID22_PLAF7	MAL13P1.346	PF3D7_1368800	DNA repair endonuclease XPF, putative		204.41	1	1	0.008	0	0	45000	0	0	0	0	0	0	0	0	0	0	0	0	0
Q8IIU3_Q8IIU3_PLAF7	PF11_0071	PF3D7_1106000	RuvB-like helicase 2		53.37	1	1	0.023	0	0	51000	0	0	0	0	0	0	0	0	0	0	0	0	0
Q9U0H1_Q9U0H1_PLAF7	PFD0590c	PF3D7_0411900	DNA polymerase alpha catalytic subunit A		225.26	1	1	0.008	0	0	50000	0	0	0	0	0	0	0	0	0	0	0	0	0
Q8I3L3_Q8I3L3_PLAF7	PFE1255w	PF3D7_0525200	structural maintenance of chromosomes protein 6, putative		217.09	1	1	0.006	0	0	68000	0	0	0	0	0	0	0	0	0	0	0	0	0
Q8I5M2_Q8I5M2_PLAF7	PFL0900c	PF3D7_1218600	arginine--tRNA ligase		68.39	1	1	0.017	0	0	94000	0	0	0	0	0	0	0	0	0	0	0	0	0
Q8I3A0_Q8I3A0_PLAF7	PFI0240c	PF3D7_0904900	copper-transporting ATPase		298.62	1	1	0.005	0	0	60000	0	0	0	0	0	0	0	0	0	0	0	0	0
C6S3L1_C6S3L1_PLAF7	PFL1970w	PF3D7_1240900	erythrocyte membrane protein 1, PfEMP1		247.16	1	1	0.007	0	0	830000	0	0	0	0	0	0	0	0	0	0	0	0	0
Q8IKE1_Q8IKE1_PLAF7	ACC1	PF3D7_1469600	acetyl-CoA carboxylase		394.63	0	0	0	0	0	0	0	13	39	7	8	190000000	1100000	12	16	5	5	1100000	510000
Q7KQL9_ALF_PLAF7	PF14_0425	PF3D7_1444800	fructose-bisphosphate aldolase		40.08	0	0	0	0	0	0	0	0	0	10	13	0	5300000	8	9	0	0	1500000	0
Q8IIR7_Q8IIR7_PLAF7	ERC	PF3D7_1108600	endoplasmic reticulum-resident calcium binding protein		39.35	0	0	0	0	0	0	0	1	1	6	8	82000	1200000	0	0	0	0	0	0
Q8IIF0_Q8IIF0_PLAF7	PF11_0224	PF3D7_1121600	exported protein 1		17.28	0	0	0	0	0	0	0	3	8	4	5	4000000	4200000	2	3	0	0	430000	0
Q8IDX8_Q8IDX8_PLAF7	MSP7	PF3D7_1335100	merozoite surface protein 7		41.25	0	0	0	0	0	0	0	3	3	4	6	910000	1300000	1	2	1	1	28000	24000
Q8I0V3_Q8I0V3_PLAF7	PFL1545c	PF3D7_1232100	60 kDa chaperonin		81.43	0	0	0	0	0	0	0	0	0	5	6	0	500000	0	0	0	0	0	0
Q8IJX8_Q8IJX8_PLAF7	PF10_0063	PF3D7_1006200	DNA/RNA-binding protein Alba 3		11.97	0	0	0	0	0	0	0	2	2	4	7	700000	2900000	3	3	0	0	110000	0
Q8IJV6_Q8IJV6_PLAF7	PF10_0086	PF3D7_1008900	adenylate kinase		27.59	0	0	0	0	0	0	0	1	1	3	5	100000	1000000	0	0	0	0	0	0
Q8IEK1_Q8IEK1_PLAF7	MAL13P1.56	PF3D7_1311800	M1-family alanyl aminopeptidase		125.98	0	0	0	0	0	0	0	0	0	4	5	0	790000	2	3	0	0	150000	0
Q8IJA9_Q8IJA9_PLAF7	PF10_0289	PF3D7_1029600	adenosine deaminase		42.44	0	0	0	0	0	0	0	0	0	4	5	0	1100000	1	1	0	0	19000	0
Q8IJN9_Q8IJN9_PLAF7	PF10_0153	PF3D7_1015600	heat shock protein 60		62.51	0	0	0	0	0	0	0	1	1	4	4	65000	550000	0	0	0	0	0	0
Q7KQM4_PLM1_PLAF7	PF14_0076	PF3D7_1407900	plasmepsin I		51.43	0	0	0	0	0	0	0	1	1	3	4	220000	1100000	0	0	0	0	0	0
Q8I502_Q8I502_PLAF7	PFL2055w	PF3D7_1242700	40S ribosomal protein S17, putative		16.06	0	0	0	0	0	0	0	0	0	4	5	0	1700000	0	0	0	0	0	0
Q8IM15_Q8IM15_PLAF7	PF14_0078	PF3D7_1408100	plasmepsin III		51.66	0	0	0	0	0	0	0	0	0	4	5	0	1100000	0	0	0	0	0	0
Q8IEN3_Q8IEN3_PLAF7	cpsSII	PF3D7_1308200	carbamoyl phosphate synthetase		273.27	0	0	0	0	0	0	0	3	11	0	0	48000000	0	0	0	0	0	0	0
O00806_RLA2_PLAF7	MAL3P3.19	PF3D7_0309600	60S acidic ribosomal protein P2		11.94	0	0	0	0	0	0	0	3	4	3	6	510000	2100000	1	1	1	1	25000	27000
Q76NN7_Q76NN7_PLAF7	PfCyP19	PF3D7_0322000	peptidyl-prolyl cis-trans isomerase		18.94	0	0	0	0	0	0	0	0	0	3	5	0	1600000	0	0	0	0	0	0
Q8IC01_Q8IC01_PLAF7	PF07_0033	PF3D7_0708800	heat shock protein 110		99.9	0	0	0	0	0	0	0	0	0	3	4	0	280000	0	0	0	0	0	0
Q8I3Y8_Q8I3Y8_PLAF7	PFE0585c	PF3D7_0511800	inositol-3-phosphate synthase		69.07	0	0	0	0	0	0	0	0	0	3	3	0	580000	0	0	0	0	0	0
Q8I485_Q8I485_PLAF7	RAP3	PF3D7_0501500	rhoptry-associated protein 3		46.97	0	0	0	0	0	0	0	1	1	2	2	110000	300000	0	0	0	0	0	0
Q8I5I8_Q8I5I8_PLAF7	GAP45	PF3D7_1222700	glideosome-associated protein 45		23.62	0	0	0	0	0	0	0	0	0	3	3	0	350000	0	0	0	0	0	0
Q8IDN4_Q8IDN4_PLAF7	MAL13P1.233	PF3D7_1346300	DNA/RNA-binding protein Alba 2		24.97	0	0	0	0	0	0	0	0	0	3	3	0	590000	0	0	0	0	0	0
Q8I0U6_Q8I0U6_PLAF7	RESA	PF3D7_0102200	ring-infected erythrocyte surface antigen		126.44	0	0	0	0	0	0	0	0	0	3	3	0	290000	0	0	0	0	0	0
Q8I5D2_ABRA_PLAF7	ABRA	PF3D7_1228600	merozoite surface protein 9		86.57	0	0	0	0	0	0	0	0	0	3	3	0	350000	0	0	0	0	0	0
Q8IKH9_Q8IKH9_PLAF7	PF14_0626	PF3D7_1465800	dynein beta chain, putative		772.62	0	0	0	0	0	0	0	3	3	0	0	2400000	0	0	0	0	0	0	0
Q6ZMA7_Q6ZMA7_PLAF7	PFD0310w	PF3D7_0406200	parasitophorous vacuole membrane protein S16		16.62	0	0	0	0	0	0	0	2	5	2	4	1500000	1800000	0	0	1	2	0	68000
Q8IM16_Q8IM16_PLAF7	PF14_0075	PF3D7_1407800	plasmepsin IV		51.01	0	0	0	0	0	0	0	1	1	2	5	180000	1400000	0	0	0	0	0	0
Q8IFM0_Q8IFM0_PLAF7	PFD1170c	PF3D7_0424600	Plasmodium exported protein (PHISTb)		35.94	0	0	0	0	0	0	0	2	2	2	4	420000	1400000	0	0	0	0	0	0
Q8I3U6_Q8I3U6_PLAF7	PFE0810c	PF3D7_0516200	40S ribosomal protein S11		16.07	0	0	0	0	0	0	0	2	2	2	3	350000	550000	2	2	0	0	73000	0
P50498_MSA2_PLAF7	MSA2	PF3D7_0206800	MSP2		27.94	0	0	0	0	0	0	0	2	2	1	2	340000	400000	1	2	0	0	36000	0
Q8IJX3_Q8IJX3_PLAF7	PF10_0068	PF3D7_1006800	G-strand-binding protein 2		29.51	0	0	0	0	0	0	0	1	2	2	2	300000	790000	2	2	0	0	260000	0
Q8IIM8_Q8IIM8_PLAF7	PF11_0142	PF3D7_1113400	ubiquitin domain-containing protein DSK2, putative		42.68	0	0	0	0	0	0	0	0	0	2	3	0	220000	0	0	0	0	0	0
Q8I3X4_Q8I3X4_PLAF7	PFE0660c	PF3D7_0513300	purine nucleoside phosphorylase		26.84	0	0	0	0	0	0	0	1	1	2	2	190000	1000000	0	0	0	0	0	0
Q8I5Q3_Q8I5Q3_PLAF7	Cpn10	PF3D7_1215300	10 kDa chaperonin		11.14	0	0	0	0	0	0	0	0	0	2	3	0	820000	0	0	0	0	0	0
Q8IBB8_YPF15_PLAF7	MAL8P1.12	PF3D7_0828700	coiled-coil domain-containing protein 39, putative		123.7	0	0	0	0	0	0	0	2	2	1	1	29000000	1700000	0	0	1	2	0	470000
Q8IDH5_Q8IDH5_PLAF7	PF13_0272	PF3D7_1352500	thioredoxin-related protein, putative		23.97	0	0	0	0	0	0	0	2	3	0	0	1400000	0	0	0	0	0	0	0
Q8I218_Q8I218_PLAF7	VAR	PF3D7_0400400	erythrocyte membrane protein 1, PfEMP1		397.97	0	0	0	0	0	0	0	2	3	0	0	56000000	0	0	0	0	0	0	0
Q8ILI6_AN32_PLAF7	PF14_0257	PF3D7_1427900	leucine-rich repeat protein		32.99	0	0	0	0	0	0	0	0	0	2	3	0	3700000	3	3	0	0	1800000	0
Q8I3F3_Q8I3F3_PLAF7	ETRAMP5	PF3D7_0532100	early transcribed membrane protein 5		19.02	0	0	0	0	0	0	0	0	0	2	2	0	560000	0	0	0	0	0	0
C6KT34_C6KT34_PLAF7	PFF0940c	PF3D7_0619400	cell division cycle protein 48 homologue, putative		92.33	0	0	0	0	0	0	0	0	0	2	2	0	280000	0	0	0	0	0	0
P61074_PCNA_PLAF7	PCNA	PF3D7_1361900	proliferating cell nuclear antigen 1		30.57	0	0	0	0	0	0	0	0	0	2	2	0	270000	0	0	0	0	0	0
Q8I603_Q8I603_PLAF7	PFL0210c	PF3D7_1204300	eukaryotic translation initiation factor 5A		17.62	0	0	0	0	0	0	0	0	0	2	2	0	390000	1	1	0	0	33000	0
Q8IKC8_Q8IKC8_PLAF7	EXP-2	PF3D7_1471100	EXP2		33.39	0	0	0	0	0	0	0	0	0	2	2	0	820000	0	0	0	0	0	0
Q8IEK9_Q8IEK9_PLAF7	PF13_0058	PF3D7_1310700	PhIL1-interacting candidate PIC5		16.52	0	0	0	0	0	0	0	0	0	2	2	0	420000	0	0	0	0	0	0
Q8II73_Q8II73_PLAF7	PF11_0301	PF3D7_1129000	spermidine synthase		36.57	0	0	0	0	0	0	0	0	0	2	2	0	630000	0	0	0	0	0	0
Q7KQM0_TPIS_PLAF7	TPI	PF3D7_1439900	triosephosphate isomerase		27.92	0	0	0	0	0	0	0	0	0	2	2	0	370000	0	0	0	0	0	0
Q8IBP1_YPF16_PLAF7	PF07_0086	PF3D7_0721000	conserved Plasmodium membrane protein, unknown function		416.37	0	0	0	0	0	0	0	2	2	0	0	7200000	0	0	0	0	0	0	0
C0H570_C0H570_PLAF7	PFI1435w	PF3D7_0929200	RNA-binding protein, putative		33.58	0	0	0	0	0	0	0	1	1	1	2	44000	88000	0	0	0	0	0	0
Q8I2Q0_Q8I2Q0_PLAF7	PFI1270w	PF3D7_0925900	lipocalin		24.68	0	0	0	0	0	0	0	1	1	1	2	200000	330000	0	0	0	0	0	0
Q8II72_Q8II72_PLAF7	PF11_0302	PF3D7_1129100	parasitophorous vacuolar protein 1		51.92	0	0	0	0	0	0	0	1	3	0	0	750000	0	0	0	0	0	0	0
C6KSY0_C6KSY0_PLAF7	ApiAP2	PF3D7_0404100	AP2 domain transcription factor AP2-SP2, putative		485.28	0	0	0	0	0	0	0	1	3	0	0	40000000	0	0	0	0	0	0	0
Q9TY95_SERA_PLAF7	SERA	PF3D7_0207600	SERA5		111.7	0	0	0	0	0	0	0	0	0	1	2	0	81000	0	0	0	0	0	0
C0H592_C0H592_PLAF7	REX2	PF3D7_0936000	ring-exported protein 2		10.76	0	0	0	0	0	0	0	0	0	1	2	0	87000	0	0	0	0	0	0
O97307_O97307_PLAF7	PfMC-2TM	PF3D7_0324100	Pfmc-2TM Maurer's cleft two transmembrane protein		26.99	0	0	0	0	0	0	0	0	0	1	2	0	130000	0	0	0	0	0	0
Q8I207_Q8I207_PLAF7	PFD0080c	PF3D7_0401800	Plasmodium exported protein (PHISTb), unknown function		60.23	0	0	0	0	0	0	0	0	0	1	2	0	280000	0	0	0	0	0	0
Q8ILB6_Q8ILB6_PLAF7	PF14_0329	PF3D7_1434800	mitochondrial acidic protein MAM33, putative		28.85	0	0	0	0	0	0	0	0	0	1	2	0	240000	0	0	0	0	0	0
Q8IEI6_Q8IEI6_PLAF7	PF13_0076	PF3D7_1302000	EMP1-trafficking protein		36.51	0	0	0	0	0	0	0	0	0	1	2	0	92000	0	0	0	0	0	0
Q7KQK5_Q7KQK5_PLAF7	AMA1	PF3D7_1133400	apical membrane antigen 1		72	0	0	0	0	0	0	0	0	0	1	2	0	330000	0	0	0	0	0	0
Q8I5D5_Q8I5D5_PLAF7	nek-1	PF3D7_1228300	NIMA related kinase 1		124.87	0	0	0	0	0	0	0	1	2	0	0	21000000	0	0	0	0	0	0	0
Q8ILE9_Q8ILE9_PLAF7	PF14_0295	PF3D7_1431600	succinate--CoA ligase [ADP-forming] subunit beta		52.14	0	0	0	0	0	0	0	1	2	0	0	37000000	0	0	0	0	0	0	0
Q8I3F0_Q8I3F0_PLAF7	PFE1605w	PF3D7_0532400	lysine-rich membrane-associated PHISTb protein		61.05	0	0	0	0	0	0	0	0	0	1	2	0	38000	0	0	0	0	0	0
Q8IB08_Q8IB08_PLAF7	PF08_0061	PF3D7_0817200	conserved protein, unknown function		95.02	0	0	0	0	0	0	0	1	2	0	0	390000	0	0	0	0	0	0	0
Q8IJ66_Q8IJ66_PLAF7	PF10_0334	PF3D7_1034400	flavoprotein subunit of succinate dehydrogenase		70.65	0	0	0	0	0	0	0	1	2	0	0	770000	0	0	0	0	0	0	0
C6KT50_C6KT50_PLAF7	PFF1025c	PF3D7_0621200	pyridoxine biosynthesis protein PDX1		32.99	0	0	0	0	0	0	0	0	0	1	1	0	170000	1	1	0	0	23000	0
Q8ILC1_STI1L_PLAF7	PF14_0324	PF3D7_1434300	Hsp70/Hsp90 organizing protein		66.02	0	0	0	0	0	0	0	0	0	1	1	0	44000	0	0	0	0	0	0
Q8IL59_Q8IL59_PLAF7	PF14_0390	PF3D7_1441100	conserved Plasmodium protein, unknown function		26.29	0	0	0	0	0	0	0	0	0	1	1	0	26000	0	0	0	0	0	0
Q8ILP3_Q8ILP3_PLAF7	Pf113	PF3D7_1420700	surface protein P113		112.5	0	0	0	0	0	0	0	0	0	1	1	0	91000	0	0	0	0	0	0
Q8I1Y0_PF41_PLAF7	PF41	PF3D7_0404900	6-cysteine protein P41		43.06	0	0	0	0	0	0	0	0	0	1	1	0	46000	0	0	0	0	0	0
Q8I5W2_Q8I5W2_PLAF7	PFL0430w	PF3D7_1208600	mitochondrial import inner membrane translocase subunit TIM10, putative		8.53	0	0	0	0	0	0	0	0	0	1	1	0	86000	0	0	0	0	0	0
Q8I6V3_Q8I6V3_PLAF7	PF14_0077	PF3D7_1408000	plasmepsin II		51.45	0	0	0	0	0	0	0	1	1	0	0	180000	0	0	0	0	0	0	0
Q8I5K4_Q8I5K4_PLAF7	PFL1005c	PF3D7_1220900	heterochromatin protein 1		31	0	0	0	0	0	0	0	0	0	1	1	0	170000	0	0	0	0	0	0
Q8IIX0_Q8IIX0_PLAF7	PF11_0043	PF3D7_1103100	60S acidic ribosomal protein P1, putative		13.01	0	0	0	0	0	0	0	0	0	1	1	0	140000	0	0	0	0	0	0
C0H4E8_C0H4E8_PLAF7	PFE0915c	PF3D7_0518300	proteasome subunit beta type-1, putative		27.25	0	0	0	0	0	0	0	0	0	1	1	0	390000	0	0	0	0	0	0
Q8ILE3_Q8ILE3_PLAF7	PF14_0301	PF3D7_1432100	voltage-dependent anion-selective channel protein, putative		33.25	0	0	0	0	0	0	0	0	0	1	1	0	130000	0	0	0	0	0	0
Q8IK90_Q8IK90_PLAF7	PF14_0716	PF3D7_1474800	proteasome subunit alpha type-1, putative		28.82	0	0	0	0	0	0	0	0	0	1	1	0	110000	0	0	0	0	0	0
Q8IDJ8_Q8IDJ8_PLAF7	PF13_0262	PF3D7_1350100	lysine--tRNA ligase		67.55	0	0	0	0	0	0	0	0	0	1	1	0	140000	0	0	0	0	0	0
Q8IHN4_Q8IHN4_PLAF7	PF11_0506	PF3D7_1149000	antigen 332, DBL-like protein		688.87	0	0	0	0	0	0	0	0	0	1	1	0	29000	0	0	0	0	0	0
Q8IHT9_Q8IHT9_PLAF7	PF11_0438	PF3D7_1142600	60S ribosomal protein L35ae, putative		16.26	0	0	0	0	0	0	0	0	0	1	1	0	300000	0	0	0	0	0	0
Q8IHW3_Q8IHW3_PLAF7	PF11_0413	PF3D7_1140200	conserved Plasmodium protein, unknown function		52.58	0	0	0	0	0	0	0	0	0	1	1	0	140000	0	0	0	0	0	0
Q8II36_Q8II36_PLAF7	AQP	PF3D7_1132800	aquaglyceroporin		28.28	0	0	0	0	0	0	0	0	0	1	1	0	560000	0	0	0	0	0	0
O96246_O96246_PLAF7	PFB0770c	PF3D7_0216800	TMEM121 domain-containing protein, putative		132.13	0	0	0	0	0	0	0	1	1	0	0	510000	0	0	0	0	0	0	0
C0H517_C0H517_PLAF7	PFI0160w	PF3D7_0903300	conserved protein, unknown function		380.74	0	0	0	0	0	0	0	0	0	1	1	0	160000	0	0	0	0	0	0
Q8IJC4_Q8IJC4_PLAF7	PF10_0274	PF3D7_1028000	methyltransferase, putative		70.52	0	0	0	0	0	0	0	1	1	0	0	1300000	0	0	0	0	0	0	0
Q8I320_Q8I320_PLAF7	PfEF-1beta	PF3D7_0913200	elongation factor 1-beta		32.01	0	0	0	0	0	0	0	0	0	1	1	0	130000	0	0	0	0	0	0
Q8I608_Q8I608_PLAF7	PFL0185c	PF3D7_1203700	nucleosome assembly protein		40.46	0	0	0	0	0	0	0	1	1	0	0	690000	0	1	1	0	0	110000	0
C0H4N3_C0H4N3_PLAF7	MAL7P1.86	PF3D7_0717300	transcription initiation factor IIE subunit alpha, putative		46.8	0	0	0	0	0	0	0	1	1	0	0	990000	0	0	0	0	0	0	0
Q8ILA4_Q8ILA4_PLAF7	PF14_0341	PF3D7_1436000	glucose-6-phosphate isomerase		67.33	0	0	0	0	0	0	0	0	0	1	1	0	140000	0	0	0	0	0	0
C6KTF7_C6KTF7_PLAF7	VAR	PF3D7_0632500	erythrocyte membrane protein 1, PfEMP1		456.63	0	0	0	0	0	0	0	1	1	0	0	62000	0	0	0	0	0	0	0
Q8IAK2_Q8IAK2_PLAF7	VAR	PF3D7_0800200	erythrocyte membrane protein 1, PfEMP1		330.49	0	0	0	0	0	0	0	1	1	0	0	97000	0	0	0	0	0	0	0
Q8II62_Q8II62_PLAF7	PF11_0312	PF3D7_1130100	60S ribosomal protein L38		10.31	0	0	0	0	0	0	0	0	0	1	1	0	150000	0	0	0	0	0	0
Q8ILQ6_Q8ILQ6_PLAF7	PF14_0188	PF3D7_1419400	conserved Plasmodium membrane protein, unknown function		262.14	0	0	0	0	0	0	0	1	1	0	0	420000	0	0	0	0	0	0	0
Q8IE64_Q8IE64_PLAF7	MAL13P1.138	PF3D7_1325500	conserved Plasmodium protein, unknown function		79.47	0	0	0	0	0	0	0	1	1	0	0	28000000	0	0	0	0	0	0	0
O96223_O96223_PLAF7	PFB0650w	PF3D7_0214300	conserved Plasmodium protein, unknown function		293.7	0	0	0	0	0	0	0	0	0	0	0	0	0	0	0	3	3	0	8000000
C6S3D7_C6S3D7_PLAF7	PF10_0409	PF3D7_1026900	biotin--protein ligase 1		34.78	0	0	0	0	0	0	0	0	0	0	0	0	0	2	2	1	1	57000000	70000
Q8IBY4_Q8IBY4_PLAF7	PF07_0043	PF3D7_0710600	60S ribosomal protein L34		17.34	0	0	0	0	0	0	0	0	0	0	0	0	0	2	3	0	0	520000	0
Q8IES7_Q8IES7_PLAF7	MAL13P1.19	PF3D7_1303800	conserved Plasmodium protein, unknown function		1111.08	0	0	0	0	0	0	0	0	0	0	0	0	0	0	0	2	2	0	4600000
Q8IE84_Q8IE84_PLAF7	PF13_0130	PF3D7_1323200	V-type proton ATPase subunit G, putative		14.18	0	0	0	0	0	0	0	0	0	0	0	0	0	2	2	0	0	120000	0
Q8IFP4_Q8IFP4_PLAF7	PFD1045c	PF3D7_0422200	erythrocyte membrane-associated antigen		508.25	0	0	0	0	0	0	0	0	0	0	0	0	0	0	0	2	2	0	940000
C6KTB8_C6KTB8_PLAF7	PfPK4	PF3D7_0628200	eukaryotic translation initiation factor 2-alpha kinase		364.1	0	0	0	0	0	0	0	0	0	0	0	0	0	1	1	0	0	13000	0
O96191_O96191_PLAF7	PFB0490c	PF3D7_0210900	conserved Plasmodium protein, unknown function		32.52	0	0	0	0	0	0	0	0	0	0	0	0	0	1	1	0	0	26000	0
C6KSY6_C6KSY6_PLAF7	PFF0700c	PF3D7_0614500	60S ribosomal protein L19		21.57	0	0	0	0	0	0	0	0	0	0	0	0	0	1	1	0	0	170000	0
Q8IJR6_Q8IJR6_PLAF7	PF10_0126	PF3D7_1012900	autophagy-related protein 18		43.49	0	0	0	0	0	0	0	0	0	0	0	0	0	1	1	0	0	81000	0
Q8IEK0_Q8IEK0_PLAF7	PF13_0067	PF3D7_1312100	GYF domain-containing protein, putative		159.2	0	0	0	0	0	0	0	0	0	0	0	0	0	0	0	1	1	0	260000
Q8IIX5_Q8IIX5_PLAF7	PF11_0037	PF3D7_1102500	gametocyte exported protein 2		73.84	0	0	0	0	0	0	0	0	0	0	0	0	0	1	1	0	0	120000	0
Q9NFB2_Q9NFB2_PLAF7	RIF	PF3D7_0100600	rifin		40.51	0	0	0	0	0	0	0	0	0	0	0	0	0	0	0	1	1	0	56000
O96229_O96229_PLAF7	RON6	PF3D7_0214900	rhoptry neck protein 6		112.13	0	0	0	0	0	0	0	0	0	0	0	0	0	0	0	1	1	0	190000
